# Supplementary material for: Structural basis of co-translational N-myristoylation in humans
Source: Nat Commun. 2026 Jan 23;17:1191. doi: 10.1038/s41467-025-67962-4 (PMC12858966; doi:10.1038/s41467-025-67962-4)
Supplement: Supplementary file 4 — Source Data [file 41467_2025_67962_MOESM4_ESM.xlsx]

## Sheet: Figure 1a
Figure 1a	native 3xFLAG-3C-NMT1 IP Elution, SDS-PAGE gel stained with Coomassie, red box indicates part shown in Fig. 1a

## Sheet: Figure 1f
Figure 1f	SDS-PAGE gel of purified components for in vitro binding assay, red box indicates part shown in Fig. 1f

## Sheet: Figure 1g
Figure 1g
	Coomassie stained SDS-PAGE gel of the NMT1-80S ribosome binding assay, red box indicates the part shown in Fig. 1g													anit-NACA blot of the NMT1-80S ribosome binding assay, red box indicates the part shown in Fig. 1g												anit-eS10 blot of the NMT1-80S ribosome binding assay, red box indicates the part shown in Fig. 1g
																						Samples were run on the same gel and blotted together, then the blot was cut into two parts for detection with the two antibodies

## Sheet: Figure 3a
	Figure 3a

## Sheet: Figure 3b&c
	Figure 3b&c
	Both panel b &c are from the same gels and blot, the left part is panel b and the right panel c; the central part was not used in the manuscript

## Sheet: Figure 3d
	Figure 3d

## Sheet: Figure 3e
	Figure 3e
		Myr	Alk	Myr/NACB	Alk/NACB	Alk/NMT1	Alk/NACB+NMT1	Alk/NACB(ΔC139-162)+NMT1
	R1	0.1	58.3	0.1	78.2	54.8	100	92
	R2	1.3	77.5	0.8	72.9	67.7	100	72.2
	R3	4.1	88	3.6	93.7	64.1	100	64.8

## Sheet: Supplementary Figure 1h
Supplementary Figure 1h				Coomassie stained SDS-PAGE gel of elution fractions of the individual component binding assay control, red box indicates part shown in Supplementary Fig. 1h

## Sheet: Supplementary Figure 1a
Supplementary Figure 1a
3x-FLAG-3C-NMT1 cell lysate gradient profile data as recorded by the BioComp Gradient station:														anti-FLAG Gradient Fractions. The two blots were imaged at the same time. Red boxes indicate parts shown in Supplementary Fig. 1a.
FlowCell Text Data File: 20221106_NMT1_1.csv
Software Version: 1.45A
Date: 2022-11-06
Time: 14:08:26
User: Timo
Experiment name: NMT1gradient
*** CENTRIFUGE SETTINGS ***
Rotor Manufacturer: Beckman
Rotor Model: SW40Ti
Speed: 15.1 rpm
Gradient: SW40 10.0% to 50.0% v/v
Time: 17.5
w2t: x 10^0
Number of Tubes: 4
Sample Volume: 0.1 ml
Temperature: 4.0 deg C
*** FRACTIONATION SETTINGS ***
Volume displaced/mm: 0.143 ml/mm
Tubing length: 290 mm
Total Dead Volume (= last fraction): 0.299 ml
Scan Speed: 0.30 mm/sec
Total Distance: 83.8 mm
Upper Limit to Slow-down Distance: 37.50 mm
Start mode: Slow-down distance
Fail-safe Distance (M): 0 mm
Number of fractions: 20
Distance/fraction: 4.19 mm
Volume/fraction: 0.597 ml
Data Samples/mm: 25.25
*** SCANNING SETTINGS ***
Scanning mode: DUAL UV OD
Channel A (LED1) Wavelength: 260 nm
Channel B (LED2) Wavelength: 280 nm
Sensitivity: 1
Integration time: 132 ms
LED1 (260 nm) On Time: 58 ms
PD2 (280 nm) On Time: 132 ms
Sample A Zero: 892370
Source A Zero: 437036.6
Sample B Zero: 248987.4
Source B Zero: 53451.8
Data Columns:
SampleA	SourceA	SampleB	SourceB	Position	AbsA	AbsB	ratioA/B	Fraction Number	Fraction Volume (ml)
726331	428722	260678	66989	0	0.381941	0.362536	1.05353
732075	428785	263067	66988	0.05	0.366124	0.344118	1.06395
727499	428701	251674	66962	0.09	0.378553	0.432575	0.875117
653760	428767	232196	66985	0.13	0.597541	0.595629	1.00321
688955	428703	244293	66979	0.17	0.489946	0.493083	0.993638
692513	428669	243825	66993	0.21	0.479244	0.49737	0.963558
670031	428522	216004	66998	0.25	0.54607	0.741718	0.736223
326479	428637	61081	66981	0.29	2.01769	3.28711	0.613818
268160	428490	150352	66988	0.33	2.41962	1.47171	1.64409
378285	428391	105087	66971	0.37	1.71516	2.19317	0.782046
338969	428400	101057	66998	0.41	1.93974	2.2728	0.853458
382848	428328	123141	66986	0.45	1.69032	1.87406	0.901957
111811	428224	45910	66977	0.49	4.20823	3.86248	1.08952
268517	428355	136277	66983	0.53	2.41626	1.66967	1.44714
420803	428511	119932	66986	0.57	1.49778	1.92728	0.777148
600494	428749	207899	67003	0.61	0.771349	0.818955	0.94187
623376	428527	227607	67005	0.65	0.69377	0.636465	1.09004
615967	428304	232029	67012	0.69	0.71717	0.597892	1.1995
600925	428347	233507	67008	0.73	0.767961	0.584973	1.31282
622869	428560	240265	67004	0.77	0.695593	0.527347	1.31904
633243	428776	242509	67000	0.81	0.662826	0.508489	1.30352
634064	428524	242003	66991	0.84	0.658972	0.512428	1.28598
643559	428563	243958	66991	0.89	0.628745	0.49621	1.26709
645206	428599	242094	67013	0.93	0.623687	0.512332	1.21735
611161	428479	228566	66981	0.97	0.734032	0.627269	1.1702
579265	428674	216951	66984	1	0.844636	0.73248	1.15312
549256	428563	204424	66988	1.05	0.952949	0.852479	1.11786
541657	428653	197589	66994	1.08	0.981885	0.921204	1.06587
611311	428637	222066	66998	1.13	0.734285	0.685931	1.07049
656824	428771	239629	66978	1.16	0.587993	0.531907	1.10544
679183	428556	248776	66987	1.2	0.518474	0.456671	1.13533
690527	428530	252873	67008	1.24	0.484457	0.424379	1.14157
695847	428616	254185	66960	1.28	0.469164	0.412504	1.13736
698599	428607	254996	67001	1.32	0.461045	0.407317	1.13191
687109	428592	245142	66986	1.36	0.494906	0.486301	1.0177
634940	428725	218710	66991	1.4	0.657107	0.716414	0.917216
587350	428635	197470	66996	1.44	0.816089	0.922479	0.884669
527748	428664	141096	66961	1.48	1.03516	1.59896	0.647397
537220	428571	179794	67014	1.52	0.998323	1.11203	0.897746
403874	428657	129379	66986	1.56	1.5825	1.77446	0.891821
505443	428866	164531	66971	1.6	1.12449	1.28955	0.872
561128	428634	185889	67013	1.64	0.909533	1.04481	0.870528
583353	428712	192313	66970	1.68	0.830428	0.975034	0.851691
564118	428599	179066	67030	1.72	0.898493	1.12069	0.80173
497557	428520	148425	66903	1.76	1.15501	1.49515	0.772506
474479	428657	145470	67008	1.8	1.25284	1.53884	0.814145
300368	428517	75928	66996	1.84	2.18767	2.849	0.767874
523788	428568	177081	66925	1.88	1.05012	1.14	0.921155
649755	428655	223619	66940	1.91	0.609579	0.670138	0.909632
641831	428404	214071	66960	1.96	0.633487	0.758694	0.834971
589764	428652	188653	66952	2	0.807778	1.01322	0.797237
537539	428680	159393	66972	2.03	0.997629	1.35353	0.737059
641116	428398	220168	66835	2.08	0.635739	0.698323	0.91038
682001	428511	240076	67017	2.12	0.509787	0.529324	0.963091
674323	428719	232319	67056	2.15	0.533946	0.596697	0.894835
644327	428811	215554	67007	2.19	0.627489	0.746193	0.840921
581056	428871	187543	67002	2.23	0.839259	1.02662	0.817497
588001	428728	188106	66953	2.27	0.814266	1.0191	0.799001
248581	428608	51684	66968	2.32	2.57531	3.62343	0.710738
224164	428696	80705	66979	2.35	2.78728	2.7255	1.02267
411238	428545	135322	66992	2.39	1.54499	1.68412	0.917391
583645	428413	182641	66997	2.43	0.827976	1.07986	0.766747
584940	428404	196598	66979	2.47	0.823399	0.930888	0.884531
593461	428381	191488	66999	2.51	0.793697	0.984572	0.806134
553102	428459	174247	67048	2.55	0.938175	1.17622	0.797619
544625	428545	158960	67035	2.59	0.970188	1.36091	0.712899
107058	428490	57533	67019	2.63	4.29839	3.40887	1.26094
451056	428631	167714	67009	2.67	1.3563	1.25207	1.08325
587872	428941	192142	66994	2.71	0.815731	0.977549	0.834466
576772	428869	188038	67002	2.75	0.854391	1.02131	0.836565
575586	428617	189358	66991	2.79	0.8574	1.00688	0.851544
582498	428685	193044	66981	2.83	0.8333	0.967718	0.861098
590003	428734	196826	66971	2.87	0.80734	0.928311	0.869687
596921	428579	200379	66980	2.91	0.782748	0.892521	0.877008
602691	428562	201155	66988	2.95	0.762984	0.884971	0.862157
549861	428655	171262	66975	2.99	0.951136	1.20885	0.786809
493219	428410	144416	66993	3.03	1.1724	1.55305	0.754904
499773	428587	157697	66973	3.06	1.14624	1.37512	0.833556
361086	428621	108862	66962	3.11	1.81146	2.12176	0.853755
534034	428413	182962	66982	3.14	1.00974	1.07587	0.938537
594229	428553	206495	66982	3.19	0.791873	0.831981	0.951792
626459	428643	219879	66972	3.23	0.68423	0.705098	0.970404
646072	428597	228367	66986	3.26	0.620933	0.629175	0.986902
658662	428583	234148	66980	3.31	0.581378	0.578605	1.00479
667582	428654	238386	66990	3.34	0.554193	0.542751	1.02108
657177	428677	228620	66963	3.38	0.586445	0.626251	0.936437
601503	428441	202610	66977	3.42	0.766443	0.870113	0.880854
565205	428510	190263	66968	3.46	0.894129	0.996575	0.897202
606646	428623	207973	66983	3.5	0.749892	0.817636	0.917147
298925	428474	57473	66967	3.54	2.19732	3.40941	0.644487
413298	428522	146300	66960	3.58	1.53466	1.52593	1.00572
609031	428530	207488	66958	3.62	0.741419	0.821589	0.902421
650447	428485	226652	66958	3.66	0.60659	0.643526	0.942603
670749	428490	236790	66972	3.7	0.543726	0.555749	0.978367
682843	428521	243013	66983	3.74	0.50731	0.503792	1.00698
690603	428410	247039	66965	3.78	0.483659	0.470132	1.02877
676216	428578	233776	66959	3.82	0.527537	0.581178	0.907703
605502	428584	201596	66978	3.86	0.753568	0.880256	0.856078
602985	428586	205250	66966	3.9	0.762101	0.843689	0.903296
644765	428496	191892	66990	3.94	0.624595	0.980053	0.637307
290323	428471	132119	66958	3.98	2.25705	1.73137	1.30362
630506	428387	186549	66978	4.02	0.669832	1.03661	0.646175
479947	428243	162456	66991	4.06	1.22742	1.31573	0.932878
592996	428452	204388	66969	4.1	0.79564	0.852262	0.933563
637543	428454	223665	66993	4.14	0.647442	0.671319	0.964432
661714	428546	234611	66974	4.18	0.571742	0.574443	0.995298
676156	428490	241264	66942	4.22	0.527298	0.517117	1.01969	1	0.599
686217	428760	245702	67120	4.26	0.498366	0.48573	1.02601
683796	428405	241390	66943	4.29	0.503903	0.516095	0.976376
635021	428593	214690	66984	4.34	0.656216	0.753596	0.870779
590344	428552	200003	67020	4.37	0.805289	0.89751	0.897248
625541	428655	216198	67045	4.42	0.687288	0.741322	0.92711
364891	428434	125631	66981	4.45	1.78912	1.83356	0.975764
602625	428587	214899	66917	4.49	0.763327	0.749618	1.01829
518578	428486	158073	66944	4.53	1.07018	1.36945	0.78147
524086	428516	177835	66949	4.57	1.04871	1.13216	0.926288
597641	428421	206129	66973	4.61	0.779527	0.835286	0.933246
632582	428565	220983	66983	4.65	0.663956	0.695334	0.954874
652411	428529	230066	66966	4.69	0.600631	0.613633	0.978812
664962	428494	235944	66957	4.73	0.561475	0.562512	0.998157
673565	428475	240105	67000	4.77	0.535082	0.528569	1.01232
671868	428528	235485	66997	4.81	0.540497	0.56764	0.952182
610914	428513	205204	67011	4.85	0.735022	0.845495	0.86934
591844	428577	202982	66975	4.89	0.800216	0.866356	0.923657
593752	428455	155986	66941	4.93	0.793048	1.39614	0.568027
130875	428447	74234	66920	4.97	3.88717	2.89219	1.34403
487143	428624	145212	66924	5.01	1.19879	1.53989	0.778488
537221	428728	175085	66915	5.05	0.999069	1.16255	0.859378
614401	428601	206729	66926	5.09	0.723796	0.828012	0.874137
647958	428500	223237	66963	5.13	0.614506	0.674277	0.911355
666994	428693	232977	67004	5.17	0.556182	0.589433	0.943588
678506	428574	239072	66978	5.2	0.5206	0.536597	0.970188
685267	428583	241139	66996	5.25	0.500356	0.519787	0.962616
648434	428621	219474	66974	5.28	0.613581	0.708874	0.865572
602203	428584	199731	66978	5.33	0.764746	0.89899	0.850673
623879	428580	205209	66979	5.37	0.692373	0.844483	0.819878
228991	428535	45101	66949	5.4	2.74292	3.89747	0.703769
511707	428582	198954	66930	5.44	1.09793	0.905401	1.21264
492206	428493	141230	66941	5.48	1.17701	1.59645	0.737266
555288	428555	187436	66972	5.53	0.930563	1.02687	0.906214
617351	428525	212716	66968	5.56	0.713633	0.771733	0.924715
647531	428326	226644	66951	5.6	0.615024	0.643386	0.955917
665459	428400	235074	66970	5.64	0.559497	0.570349	0.980974
677044	428459	240552	66976	5.68	0.524465	0.524098	1.0007
684429	428393	243107	66975	5.72	0.501952	0.502772	0.998369
651170	428592	221388	66962	5.76	0.604828	0.691011	0.875279
596025	428630	201813	66954	5.8	0.786065	0.877366	0.895938
627722	428455	213832	66948	5.84	0.679211	0.760584	0.893013
279922	428303	50096	66956	5.88	2.33089	3.68597	0.632369
411336	428352	139465	66965	5.92	1.54358	1.62252	0.95135
468565	428478	150022	66927	5.96	1.27765	1.4743	0.866614
595630	428459	197467	66933	6	0.786605	0.920613	0.854436
640178	428528	218543	66916	6.04	0.639356	0.715696	0.893335
663366	428535	230521	66980	6.08	0.566588	0.610072	0.928723
677544	428515	237857	66957	6.12	0.523222	0.546235	0.957869
686761	428409	242715	66928	6.16	0.495069	0.50461	0.981092
680319	428465	234784	66985	6.2	0.51462	0.573288	0.897664
612320	428415	203699	66993	6.24	0.72985	0.85979	0.84887
599881	428467	206441	66997	6.28	0.772092	0.832959	0.926927
539063	428374	130877	66998	6.32	0.990375	1.75161	0.565407
185111	428334	96792	67017	6.35	3.17722	2.36028	1.34612
502726	428418	149802	67032	6.4	1.13338	1.48042	0.76558
539885	428509	178536	67068	6.43	0.987902	1.12781	0.875948
616711	428659	209599	67112	6.48	0.716395	0.805816	0.88903
650290	428529	225374	67044	6.51	0.607294	0.65751	0.923626
669304	428628	234575	67008	6.55	0.548798	0.575775	0.953146
681029	428531	240539	66986	6.6	0.512801	0.524508	0.97768
687360	428401	242404	67005	6.63	0.493247	0.509512	0.968077
651282	428439	219989	66987	6.68	0.603745	0.704541	0.856934
592287	428343	199723	66989	6.71	0.797568	0.899402	0.886776
629133	428437	206625	66967	6.75	0.674531	0.830261	0.812432
610989	428427	205198	66991	6.79	0.73436	0.844952	0.869115
642775	428630	226051	66957	6.83	0.631559	0.648848	0.973355
662359	428483	235365	66976	6.87	0.569448	0.568036	1.00249
674861	428511	240935	66983	6.91	0.531321	0.521102	1.01961
682779	428376	244389	66968	6.95	0.50681	0.49196	1.03018
678903	428346	238993	66984	6.99	0.518315	0.537444	0.964407
627948	428611	211734	66971	7.03	0.679219	0.78115	0.869512
590222	428395	200705	66982	7.07	0.804962	0.889305	0.905159
624142	428555	204342	66964	7.11	0.691391	0.852565	0.810954
202120	428227	31223	66961	7.15	2.99685	4.63907	0.646001
302188	428415	118163	66956	7.19	2.17482	1.95633	1.11169
567353	428356	186189	66947	7.23	0.885632	1.03957	0.851921
638683	428529	217661	66963	7.27	0.644145	0.725262	0.888154
666730	428616	232277	66948	7.31	0.556624	0.593813	0.937374
681522	428643	240391	66966	7.35	0.511855	0.525146	0.97469
690537	428510	245327	66969	7.39	0.484332	0.484269	1.00013
691284	428749	242577	66968	7.43	0.483261	0.506961	0.953251
634777	428533	212389	66972	7.47	0.656716	0.774954	0.847425
595815	428479	200953	66977	7.5	0.786065	0.886665	0.886541
636491	428427	200499	66963	7.55	0.650692	0.890803	0.730456
409043	428468	106618	66971	7.59	1.55557	2.16401	0.718838
593702	428767	202875	66983	7.62	0.794709	0.867659	0.915923
645471	428646	226570	66972	7.67	0.623072	0.644677	0.966487
670086	428634	237586	66976	7.7	0.546437	0.549105	0.995142
683996	428479	243859	66961	7.75	0.503658	0.496126	1.01518
692402	428545	247159	66979	7.78	0.47898	0.469574	1.02003
666543	428574	228619	66997	7.82	0.556998	0.627283	0.887954
602861	428414	202344	66991	7.86	0.7617	0.873183	0.872326
605746	428480	211008	66975	7.9	0.752247	0.788193	0.954394
620492	428469	198368	66994	7.94	0.702981	0.913273	0.769738
632904	428530	221383	66967	7.98	0.662747	0.691207	0.958826
658512	428581	235405	66985	8.02	0.581834	0.567964	1.02442
674041	428553	242481	66989	8.06	0.534009	0.50839	1.05039
683425	428556	246528	66975	8.1	0.505734	0.474606	1.06559
687262	428576	246466	66966	8.14	0.494374	0.474842	1.04113
642597	428596	219391	66975	8.18	0.631964	0.709666	0.890508
589286	428581	200049	66972	8.22	0.809098	0.895603	0.903411
608663	428319	214215	66968	8.26	0.741648	0.757579	0.978972
489312	428160	116970	66983	8.3	1.18748	1.9776	0.600467
269356	428225	94909	66973	8.34	2.40925	2.39856	1.00446
467690	428339	152229	66995	8.38	1.28081	1.44691	0.885203	2	0.594
616914	428407	206823	66976	8.42	0.714518	0.828601	0.862318
658071	428253	227454	66955	8.45	0.581638	0.636316	0.914071
677490	428322	238091	66965	8.5	0.522463	0.544494	0.959539
688843	428226	244267	66973	8.54	0.488001	0.493117	0.989625
696067	428404	247317	66988	8.58	0.467505	0.468557	0.997755
674546	428435	232075	66991	8.62	0.531913	0.596861	0.891185
619431	428472	207264	66988	8.65	0.706498	0.824669	0.856704
602958	428465	203964	66976	8.7	0.761614	0.856658	0.889053
638745	428698	217609	66981	8.73	0.644753	0.726285	0.88774
531838	428372	148127	66977	8.77	1.01798	1.50143	0.678005
605138	428542	213805	66964	8.81	0.754598	0.76132	0.99117
646816	428542	232594	66973	8.85	0.618316	0.591816	1.04478
666897	428437	240947	66996	8.89	0.555257	0.521393	1.06495
680579	428568	245985	66975	8.93	0.51433	0.479051	1.07364
675583	428509	238268	66991	8.97	0.529124	0.543779	0.97305
615260	428450	208386	66978	9.01	0.720217	0.813487	0.885346
583281	428556	198744	66968	9.05	0.829936	0.908674	0.913348
613738	428614	214727	66995	9.09	0.726068	0.75358	0.963492
331601	428532	65978	66975	9.13	1.98533	3.13149	0.633991
283951	428472	112608	67003	9.17	2.30246	2.0548	1.12053
573146	428669	176802	66974	9.21	0.866341	1.14465	0.756858
419300	428574	114376	66956	9.25	1.50541	2.02199	0.744518
353206	428356	94634	66970	9.29	1.85535	2.40431	0.771673
374817	428553	110234	66948	9.33	1.73477	2.09609	0.827622
437675	428515	104015	66978	9.37	1.41737	2.21404	0.640171
82235	428443	12673	66974	9.41	4.8379	6.4569	0.749261
132109	428435	15512	66963	9.45	3.86791	6.04913	0.639417
132315	428317	15485	66964	9.49	3.86416	6.05267	0.638423
132262	428299	15534	66960	9.53	3.8649	6.04618	0.639229
132186	428400	15426	66958	9.57	3.86656	6.06019	0.638026
132089	428451	15361	66963	9.61	3.8683	6.06885	0.637403
131722	428425	15236	66969	9.65	3.87387	6.0855	0.636574
131371	428317	15168	66963	9.69	3.87881	6.09433	0.636462
131133	428418	15041	66965	9.72	3.88301	6.11134	0.635377
131017	428565	14970	66981	9.77	3.88552	6.12136	0.634748
130683	428584	14870	66984	9.8	3.89083	6.13496	0.634207
130096	428587	14775	66972	9.85	3.90006	6.14752	0.634412
129613	428307	14684	66979	9.88	3.90633	6.16018	0.634126
129260	428508	14597	66962	9.93	3.91287	6.17164	0.634008
128909	428526	14543	66975	9.96	3.91852	6.17951	0.634116
128554	428397	14591	66946	10	3.92355	6.17199	0.635702
128415	428447	14680	66936	10.04	3.926	6.15943	0.637396
128551	428603	14795	66942	10.08	3.92458	6.14389	0.638778
130597	428280	14800	66825	10.12	3.89073	6.13968	0.633702
132177	428549	15127	67013	10.16	3.86741	6.10129	0.633867
132393	428418	15224	67003	10.2	3.86344	6.08811	0.634588
131348	428455	15297	66987	10.24	3.87983	6.07798	0.638342
135116	428499	15351	66995	10.28	3.82217	6.07112	0.629566
136342	428384	15393	66980	10.32	3.80314	6.06517	0.627046
136791	428433	15515	66976	10.36	3.79665	6.04913	0.627635
133711	428367	15695	66986	10.4	3.84293	6.02618	0.637705
132283	428401	16087	66974	10.44	3.86506	5.9761	0.646753
132627	428420	16767	66973	10.48	3.85984	5.89262	0.655029
133986	428457	17897	66975	10.52	3.83915	5.76122	0.666378
135516	428395	19823	66976	10.56	3.81562	5.55524	0.686852
137168	428241	22662	66970	10.6	3.7901	5.28528	0.717105
138529	428246	26630	66965	10.64	3.76992	4.95991	0.760078
139606	428549	30540	66976	10.68	3.75552	4.6841	0.801759
140003	428362	32616	66970	10.72	3.74882	4.55137	0.823669
140337	428325	32652	66948	10.76	3.74376	4.54848	0.82308
140525	428387	32166	66977	10.8	3.74132	4.57958	0.816958
141025	428298	32044	66962	10.84	3.73363	4.58679	0.813997
141782	428299	32444	66935	10.87	3.72268	4.56097	0.816204
141949	428016	33001	66887	10.92	3.71892	4.52521	0.821822
142792	428199	33431	66999	10.95	3.70768	4.50249	0.823473
143803	428079	33439	66991	10.99	3.69267	4.50177	0.820271
144523	428256	33259	66912	11.03	3.6833	4.51027	0.816647
144875	428317	32997	67004	11.07	3.67861	4.52898	0.812238
145590	428229	32604	66982	11.11	3.66812	4.55247	0.805742
146278	428191	32479	66937	11.15	3.65829	4.55886	0.802458
146098	428290	32289	66973	11.19	3.66128	4.57177	0.800846
146589	428433	31858	66923	11.23	3.6551	4.59735	0.795045
146976	428483	31262	66986	11.27	3.64994	4.63731	0.787082
146577	428433	30268	66981	11.31	3.65527	4.70229	0.777338
146514	428415	29032	66975	11.35	3.65606	4.78614	0.763885
146671	428366	27899	66982	11.39	3.65363	4.86659	0.750759
146659	428394	26926	66962	11.43	3.65394	4.93754	0.740032
146625	428416	26220	66960	11.47	3.65451	4.99103	0.732216
146966	428472	25715	66966	11.51	3.65003	5.03041	0.725593
147516	428533	25260	66960	11.55	3.64268	5.06621	0.719014
146522	428525	25029	66980	11.59	3.65647	5.08533	0.719023
148304	428644	25244	66963	11.63	3.63231	5.06758	0.716773
148909	428434	25766	66936	11.67	3.62297	5.02552	0.720916
149478	428444	26383	66995	11.71	3.61522	4.97959	0.726007
149880	428370	26786	66945	11.75	3.60937	4.94753	0.729529
150335	428642	27224	66977	11.79	3.60447	4.9158	0.73324
151305	428363	27615	66946	11.83	3.58997	4.88613	0.734728
152083	428543	28010	66972	11.86	3.58034	4.85828	0.736956
152834	428268	28456	66972	11.91	3.56895	4.82644	0.739457
153700	428431	28878	66949	11.94	3.55817	4.79608	0.741891
154313	428575	29367	66946	11.99	3.55071	4.76214	0.745611
155022	428979	29909	66979	12.02	3.54326	4.72628	0.749693
155972	428605	30314	66947	12.07	3.52897	4.6982	0.751132
157121	428707	30759	66998	12.1	3.51444	4.67036	0.752498
158176	428690	31170	66951	12.14	3.50067	4.6422	0.754097
159008	428536	31601	66953	12.18	3.4892	4.61458	0.756125
159692	428452	32086	66981	12.22	3.48001	4.58472	0.759046
160439	428355	32566	66964	12.26	3.47	4.55428	0.761921
161740	428335	33183	66994	12.3	3.45338	4.51735	0.764471
163310	428315	33753	66944	12.34	3.43352	4.48152	0.766152
164604	428467	34369	66986	12.38	3.4181	4.44633	0.768746
166007	428722	34982	66992	12.42	3.40195	4.41087	0.771264
166910	428751	35690	66975	12.46	3.39099	4.36998	0.775974
168037	428791	36415	66985	12.5	3.37741	4.32974	0.780049
169964	428715	37159	66952	12.54	3.35372	4.28798	0.78212
163650	428831	36943	66973	12.58	3.43173	4.30037	0.798008	3	0.599
168392	428913	37842	66981	12.62	3.37367	4.25214	0.793405
169822	428710	39842	66954	12.66	3.3554	4.14752	0.809013
175824	428842	42482	66967	12.7	3.28497	4.0186	0.817441
178131	428867	43012	66966	12.74	3.25841	3.99357	0.815913
179651	428805	43029	66965	12.78	3.24073	3.99275	0.811654
181040	428788	43484	66979	12.82	3.22489	3.97197	0.811912
182142	428839	43986	66950	12.86	3.21272	3.94796	0.813766
184649	428723	44904	66961	12.9	3.18419	3.90666	0.815068
186276	428860	45833	66964	12.94	3.1669	3.86547	0.819278
187445	428954	46625	66961	12.98	3.15454	3.83085	0.823458
189475	429030	47667	66983	13.02	3.13287	3.78696	0.827277
190680	429021	48540	66938	13.06	3.11985	3.74903	0.832177
192653	428961	49696	66974	13.09	3.0985	3.70267	0.836829
194630	429085	50546	66970	13.14	3.07821	3.66837	0.839121
196188	429107	51098	66950	13.17	3.062	3.64587	0.839853
198362	429097	52041	66987	13.21	3.0394	3.61013	0.841909
199844	429014	52988	66949	13.25	3.02377	3.57264	0.846371
202233	428859	54185	66970	13.29	2.99872	3.52824	0.849919
203413	428854	55051	66973	13.33	2.98679	3.49637	0.854254
205610	428825	55937	66944	13.37	2.96467	3.46332	0.856021
207788	428688	56922	66971	13.41	2.94246	3.42895	0.858123
209094	428755	57722	66957	13.45	2.92996	3.4004	0.861652
211884	428854	59010	66955	13.49	2.90331	3.35585	0.865148
213894	428702	60078	66972	13.53	2.88327	3.32021	0.868398
216251	428780	61063	66947	13.57	2.86121	3.28668	0.870548
217999	428817	62060	66982	13.61	2.84492	3.25509	0.87399
220560	428793	63150	66956	13.65	2.82091	3.21921	0.876272
223694	428766	64351	66956	13.69	2.79191	3.18124	0.877616
225738	428829	65439	66970	13.73	2.7736	3.14787	0.881103
227848	428767	66435	66951	13.77	2.75427	3.11685	0.88367
230162	428709	67466	66989	13.81	2.73331	3.08695	0.88544
233437	428829	68582	66958	13.85	2.70498	3.05295	0.88602
235680	428681	69665	66951	13.89	2.6847	3.02116	0.888633
237981	428638	70861	66878	13.93	2.66462	2.98465	0.892774
240052	428609	71960	66907	13.97	2.64675	2.95451	0.895836
243327	428689	73239	66992	14.01	2.61941	2.92155	0.89658
245992	428933	74303	66976	14.05	2.59828	2.892	0.898438
248520	428858	75505	66981	14.08	2.57701	2.85981	0.901112
250593	428857	76755	67002	14.13	2.56	2.82734	0.905446
253912	428760	77935	66953	14.16	2.53262	2.79512	0.906088
256639	428825	78975	66955	14.21	2.51107	2.76846	0.907029
258747	428781	80086	66934	14.24	2.49412	2.73967	0.910375
261315	428816	81273	66914	14.28	2.47408	2.70941	0.913145
264563	428625	82740	66951	14.32	2.4479	2.67447	0.915285
267398	428685	83939	66822	14.36	2.42638	2.64158	0.918532
270058	428693	85452	67007	14.4	2.40616	2.61115	0.921496
272437	428522	86445	66879	14.44	2.3874	2.584	0.923914
275727	428810	87775	66890	14.48	2.36421	2.55356	0.925849
277901	428797	89038	66938	14.52	2.34808	2.52621	0.929487
281322	428961	90397	67005	14.56	2.32383	2.49769	0.930389
284212	428893	91463	66989	14.6	2.30259	2.47358	0.930873
287391	428807	92663	66988	14.64	2.27942	2.44728	0.93141
289922	428713	93760	66945	14.68	2.26103	2.42226	0.933438
292880	428745	95226	66980	14.72	2.24042	2.39205	0.93661
296702	428639	96777	66962	14.76	2.21338	2.35894	0.938295
299893	428692	98034	66958	14.8	2.19175	2.33281	0.939531
302629	428893	99424	66982	14.84	2.17412	2.30515	0.943158
305807	428682	100750	66951	14.88	2.15174	2.27752	0.944775
309518	428682	102081	66973	14.92	2.12706	2.25172	0.944636
312116	428984	102997	66992	14.96	2.1114	2.23429	0.944998
314705	428796	104161	66964	15	2.0936	2.2108	0.946989
318858	428748	105715	66976	15.03	2.06655	2.18131	0.947388
321895	428993	107207	66946	15.08	2.04832	2.15216	0.951751
324765	428905	108538	66954	15.11	2.02974	2.12753	0.954035
328331	429025	109989	66953	15.16	2.00796	2.10073	0.955841
331385	428937	111163	66936	15.19	1.9886	2.07882	0.956601
334497	428850	112521	66959	15.24	1.96906	2.05504	0.958163
337928	429119	113911	66963	15.27	1.94946	2.03041	0.960132
341597	429101	115305	66959	15.31	1.92728	2.00577	0.960867
344094	428982	116762	66944	15.35	1.91181	1.98001	0.965556
347151	428992	118241	66954	15.4	1.89376	1.95494	0.968705
351171	429087	119648	66960	15.43	1.87066	1.93128	0.96861
353682	428893	120608	66937	15.47	1.85515	1.91448	0.969012
356648	428797	121652	66964	15.51	1.83761	1.89792	0.968222
360444	428911	123039	66958	15.55	1.81649	1.87489	0.968852
364211	428859	124670	66927	15.59	1.79497	1.84741	0.971612
367332	428926	126102	66956	15.63	1.77783	1.82526	0.974011
370450	428683	127489	66946	15.67	1.75937	1.80292	0.97585
374697	428920	128962	66960	15.71	1.73718	1.78018	0.975845
377959	429014	130383	66960	15.75	1.71989	1.75809	0.978272
381336	428834	131772	66937	15.79	1.70084	1.73604	0.97972
384960	428959	133033	66966	15.83	1.68208	1.71772	0.979251
387359	428858	134047	66944	15.87	1.66888	1.70175	0.980686
390729	429036	135375	66950	15.91	1.65201	1.68206	0.982134
395189	429072	136938	66974	15.95	1.62896	1.65965	0.981509
398350	428978	138152	66935	15.99	1.61221	1.64068	0.982646
402118	429075	139271	66965	16.03	1.59341	1.62532	0.980363
405972	429085	140560	66955	16.07	1.57394	1.60645	0.979759
408832	429175	142033	66961	16.11	1.56	1.58562	0.983843
412330	428995	143736	66981	16.15	1.54171	1.5622	0.986886
416799	429020	145462	66946	16.19	1.51978	1.53709	0.988737
419961	429175	146623	66961	16.23	1.50505	1.52152	0.989179
422761	428820	147768	66949	16.27	1.48976	1.50547	0.989562
426191	428750	148926	66944	16.31	1.47289	1.48959	0.98879
429052	428752	150204	66957	16.34	1.45921	1.47276	0.990802
432854	428821	151699	66947	16.39	1.44149	1.4525	0.992423
436642	428735	152960	66949	16.42	1.42325	1.43587	0.991212
439628	428627	154030	66949	16.47	1.40879	1.42182	0.990837
442679	428775	155050	66939	16.5	1.39535	1.40821	0.990862
446549	428897	156231	66958	16.54	1.37812	1.39349	0.988968
449576	428782	157508	66928	16.58	1.36375	1.37618	0.990965
452842	428936	159080	66974	16.62	1.34967	1.35755	0.994198
456232	428772	160324	66974	16.66	1.33363	1.34185	0.993875
459456	428946	161545	66942	16.7	1.32005	1.32559	0.99582
462872	428790	162818	66958	16.74	1.30415	1.31025	0.995342
465805	428741	164051	66936	16.78	1.29099	1.29438	0.997379	4	0.599
468990	428537	165439	66956	16.82	1.27608	1.27801	0.998491
472507	428748	166840	66959	16.86	1.2618	1.2611	1.00055
474962	428782	167786	66940	16.9	1.25135	1.24913	1.00178
477908	428610	168665	66965	16.94	1.23788	1.23935	0.998815
481423	428735	169764	66942	16.98	1.22348	1.22557	0.998301
484307	428707	170940	66951	17.02	1.21113	1.21192	0.999345
487669	428455	171988	66965	17.06	1.19577	1.20003	0.996456
490290	428487	172961	66941	17.1	1.18496	1.18793	0.997496
493558	428701	174178	66957	17.14	1.17239	1.17428	0.998387
497191	428771	175541	66952	17.18	1.15772	1.15842	0.999392
500071	428884	176947	66958	17.21	1.14644	1.14252	1.00343
503012	428686	178210	66954	17.26	1.13349	1.12806	1.00481
505562	428689	179540	66935	17.3	1.12316	1.11251	1.00958
508484	428715	180760	66958	17.34	1.11149	1.09955	1.01086
511246	428588	181770	66950	17.38	1.0998	1.08808	1.01078
514263	428596	182834	66939	17.41	1.0878	1.07598	1.01099
517016	428630	183726	66951	17.46	1.07704	1.06653	1.00985
519488	428834	184490	66922	17.49	1.06825	1.0573	1.01036
521953	428778	185416	66946	17.53	1.0583	1.04793	1.0099
525229	428753	186468	66939	17.57	1.04538	1.03631	1.00875
528263	428950	187495	66938	17.61	1.03453	1.02521	1.00909
531198	428938	188378	66954	17.65	1.02314	1.01622	1.00681
533553	428842	189350	66933	17.69	1.01363	1.00522	1.00837
536259	428717	190429	66943	17.73	1.00268	0.994065	1.00867
539625	428757	191666	66947	17.77	0.990071	0.981134	1.00911
542183	428831	192630	66922	17.81	0.980748	0.970269	1.0108
545164	428792	193655	66952	17.85	0.969343	0.960476	1.00923
547542	428820	194618	66916	17.89	0.960571	0.949393	1.01177
550174	428836	195463	66945	17.93	0.950835	0.941534	1.00988
553012	428714	196437	66944	17.97	0.939726	0.931485	1.00885
555020	428696	197359	66924	18.01	0.932224	0.921445	1.0117
558334	428875	198306	66944	18.05	0.920897	0.912398	1.00931
560489	428816	199338	66934	18.09	0.912733	0.901635	1.01231
563558	428839	200446	66946	18.13	0.90167	0.890824	1.01218
565941	428787	201519	66948	18.17	0.892788	0.880123	1.01439
567792	428696	202504	66933	18.21	0.885673	0.869844	1.0182
570862	428752	203541	66960	18.25	0.874907	0.860361	1.01691
573373	428868	204316	66929	18.29	0.86648	0.851768	1.01727
576089	428848	205152	66943	18.33	0.856715	0.843959	1.01511
578025	428734	206048	66993	18.37	0.849307	0.83668	1.01509
581128	428976	206623	66909	18.41	0.839507	0.828534	1.01324
583145	428849	207346	66935	18.45	0.831811	0.822277	1.0116
585660	428724	208052	66916	18.49	0.822409	0.814853	1.00927
587774	428680	208893	66938	18.52	0.814827	0.807384	1.00922
590264	428821	209733	66928	18.57	0.80685	0.798994	1.00983
593135	428726	210497	66843	18.6	0.796469	0.789104	1.00933
595375	428761	211511	67006	18.64	0.788923	0.784327	1.00586
598205	428780	212356	66929	18.68	0.779311	0.773973	1.0069
600197	428735	212951	66911	18.72	0.772294	0.767791	1.00587
602605	428874	213392	66949	18.76	0.764765	0.764766	0.999999
605054	428855	214453	66943	18.8	0.756376	0.754588	1.00237
607811	428641	215453	66971	18.84	0.746052	0.746054	0.999998
610218	428547	216044	66943	18.88	0.737517	0.73969	0.997062
612327	428502	216553	66919	18.92	0.730242	0.734224	0.994577
614291	428606	217390	66912	18.96	0.724187	0.726238	0.997176
616679	428745	218527	66933	19	0.716911	0.716355	1.00078
619142	428717	219737	66960	19.04	0.708622	0.706039	1.00366
621446	428806	220619	66982	19.08	0.701447	0.698626	1.00404
623585	428823	221145	66925	19.12	0.694497	0.692111	1.00345
625344	429008	221645	66960	19.16	0.689616	0.688612	1.00146
627130	428697	222357	66908	19.2	0.682297	0.680582	1.00252
629542	428850	223227	66933	19.24	0.675173	0.673464	1.00254
631430	428696	223752	66945	19.28	0.668311	0.669091	0.998834
633082	428637	224076	66923	19.32	0.662683	0.665512	0.99575
635203	428726	224485	66946	19.36	0.656264	0.662528	0.990545
637487	428925	225205	66929	19.4	0.64987	0.655562	0.991317
639698	428766	226111	66900	19.44	0.642027	0.646596	0.992933
641684	428693	227067	66921	19.47	0.635336	0.638725	0.994694
643774	428735	227804	66894	19.52	0.628883	0.63138	0.996045
645669	428884	228494	66959	19.55	0.62358	0.627241	0.994162
648188	428940	229151	66936	19.6	0.61588	0.620762	0.992136
650045	428808	229865	66933	19.63	0.609397	0.614401	0.991855
651791	428764	230405	66948	19.68	0.603698	0.610123	0.98947
653393	428753	230786	66914	19.71	0.598623	0.605769	0.988203
655099	428788	231183	66917	19.75	0.593454	0.602395	0.985158
657314	428850	231863	66925	19.8	0.586844	0.596716	0.983456
659219	428878	232517	66933	19.83	0.581056	0.59128	0.982709
661515	429047	233281	66951	19.87	0.574748	0.58521	0.982123
663135	428866	233736	66929	19.91	0.56888	0.58062	0.979781
665228	428898	234480	66947	19.95	0.562585	0.574756	0.978824
666976	428722	235170	66926	19.99	0.556376	0.568201	0.979188
668885	428816	236011	66921	20.03	0.550976	0.560855	0.982386
670423	428764	236714	66943	20.07	0.546029	0.555523	0.98291
672277	428912	237309	66919	20.11	0.541084	0.54974	0.984255
673441	428830	237909	66936	20.15	0.537154	0.545162	0.985309
675324	428874	238256	66933	20.19	0.53165	0.542134	0.980662
676749	428865	238567	66928	20.23	0.527294	0.539354	0.97764
678604	428916	239097	66931	20.27	0.521937	0.534972	0.975635
679476	428674	239550	66916	20.31	0.518155	0.530705	0.976352
680991	428594	239924	66927	20.35	0.513216	0.527892	0.972199
682540	428723	240432	66915	20.39	0.509183	0.523267	0.973084
684314	428764	241076	66921	20.43	0.504067	0.518056	0.972997
685962	428708	241645	66943	20.47	0.498878	0.513967	0.970643
687794	428628	242066	66922	20.51	0.493039	0.509826	0.967073
689490	428731	242438	66933	20.55	0.488492	0.507062	0.963376
691416	429020	242955	66920	20.58	0.484163	0.502377	0.963744
693156	429083	243623	66915	20.63	0.479321	0.496692	0.965026
694698	429116	244198	66952	20.67	0.474931	0.493055	0.963242
696228	429185	244561	66913	20.7	0.470759	0.488886	0.962921
697195	429020	244927	66941	20.75	0.467132	0.486715	0.959765
699030	429050	245323	66953	20.78	0.461897	0.48382	0.954687
700479	429081	245722	66925	20.82	0.457808	0.479702	0.954359
702129	429136	246303	66939	20.87	0.453256	0.475363	0.953495
703061	429022	246798	66934	20.9	0.449998	0.471166	0.955074
704821	429149	247349	66938	20.94	0.445488	0.466791	0.954363
705864	428996	247997	66930	20.98	0.441733	0.461277	0.957631	5	0.599
707031	428824	248489	66914	21.02	0.437532	0.4568	0.95782
708390	428989	248974	66921	21.06	0.43439	0.453081	0.958748
709569	429034	249427	66933	21.1	0.431202	0.449778	0.9587
710651	428911	249698	66922	21.14	0.427498	0.447258	0.95582
711551	428660	249914	66934	21.18	0.423711	0.445877	0.950287
713059	428747	250190	66933	21.22	0.419794	0.443622	0.946289
714316	428940	250535	66933	21.26	0.417111	0.440844	0.946165
715731	428901	251017	66926	21.3	0.412876	0.436759	0.945317
716468	428695	251541	66923	21.34	0.409787	0.432466	0.94756
717990	428791	251982	66940	21.38	0.405903	0.429447	0.945177
719204	428787	252503	66931	21.42	0.402428	0.425013	0.94686
720399	428731	252891	66935	21.46	0.398764	0.422039	0.944851
722107	428801	253306	66931	21.5	0.394252	0.418613	0.941806
723321	428743	253823	66938	21.54	0.390538	0.414714	0.941705
724442	428899	254165	66945	21.58	0.388114	0.412211	0.941542
725660	429061	254439	66922	21.61	0.38545	0.409347	0.941621
727064	429216	254755	66929	21.66	0.382234	0.407056	0.93902
728272	429176	255106	66923	21.69	0.378646	0.4041	0.937011
728800	428987	255357	66940	21.74	0.376262	0.40263	0.934512
729524	428895	255704	66934	21.77	0.373792	0.399712	0.935153
730254	428907	255912	66936	21.82	0.371802	0.398133	0.933864
731299	428924	256410	66942	21.85	0.368958	0.394395	0.935502
732635	429099	256862	66929	21.89	0.366058	0.390454	0.937518
733281	428866	257276	66929	21.93	0.363143	0.387208	0.93785
734198	428932	257593	66931	21.97	0.360901	0.384786	0.937925
733991	428883	257809	66911	22.01	0.361244	0.382494	0.944443
735848	428811	258309	66924	22.05	0.35573	0.37898	0.93865
737165	428847	258803	66939	22.09	0.352243	0.375581	0.937862
738462	428967	259123	66918	22.13	0.349219	0.372458	0.937606
739222	428932	259246	66926	22.17	0.346947	0.371742	0.9333
739742	428778	259419	66914	22.21	0.344774	0.370036	0.931729
740865	428938	259700	66920	22.25	0.342433	0.368035	0.930436
741496	428796	260122	66928	22.29	0.340014	0.365003	0.931536
742302	428807	260352	66912	22.33	0.337843	0.36274	0.931365
743052	428659	260737	66918	22.37	0.335071	0.359942	0.930901
744344	428867	261057	66921	22.41	0.332509	0.357561	0.929937
744970	428689	261344	66920	22.45	0.329939	0.355316	0.92858
745787	428802	261707	66914	22.49	0.328236	0.352337	0.931595
746774	428869	262154	66923	22.53	0.325849	0.349169	0.933215
747492	428890	262439	66940	22.57	0.323983	0.347491	0.932351
748643	429030	262484	66921	22.6	0.321503	0.346573	0.927663
748779	428693	262686	66901	22.65	0.319523	0.34442	0.927715
749634	428853	263035	66932	22.68	0.317952	0.342677	0.927846
750132	428662	263404	66920	22.73	0.315681	0.33949	0.929869
751281	428911	263633	66964	22.77	0.313738	0.339064	0.925307
752048	428818	263812	66955	22.8	0.311206	0.337425	0.922299
752806	428724	263831	66893	22.85	0.308697	0.335412	0.92035
753938	428917	263948	66870	22.89	0.306543	0.333825	0.918274
754749	428941	264482	66896	22.92	0.304458	0.330535	0.921105
755385	428790	265015	66867	22.96	0.302014	0.325603	0.927551
756057	428819	265483	66944	23	0.300333	0.324367	0.925905
757108	428958	265662	66916	23.04	0.298154	0.322165	0.925469
758050	428991	265982	66944	23.09	0.295767	0.320582	0.922594
758513	428752	266097	66904	23.12	0.293377	0.318506	0.921105
759406	428659	266386	66913	23.16	0.290526	0.316589	0.917675
759977	428746	266598	66919	23.2	0.289403	0.315166	0.918256
760927	428894	266667	66888	23.24	0.287553	0.313711	0.916619
761190	428573	266979	66804	23.28	0.285314	0.308821	0.923882
762396	428882	267505	66853	23.32	0.28355	0.306332	0.92563
763285	428884	267881	66921	23.36	0.281175	0.30555	0.920226
763547	428730	267921	66924	23.4	0.279738	0.305339	0.916154
763962	428546	268015	66887	23.44	0.277748	0.303517	0.915096
765213	428661	268610	67039	23.48	0.274949	0.303623	0.90556
765691	428347	268710	66810	23.52	0.272172	0.295976	0.919574
766549	428507	268963	66938	23.56	0.270644	0.297937	0.908395
766986	428399	268953	66868	23.6	0.268962	0.295903	0.908955
767502	428497	269176	66933	23.64	0.268054	0.296191	0.905006
767991	428256	269369	66796	23.68	0.2656	0.290616	0.91392
768804	428326	269660	66848	23.72	0.26377	0.290008	0.909524
768949	428296	269835	66872	23.76	0.26324	0.289424	0.909531
770554	428505	270087	66989	23.8	0.259972	0.291066	0.893172
771299	428460	270271	66887	23.84	0.25778	0.286622	0.899373
771974	428542	270668	66954	23.88	0.256382	0.285682	0.897439
772410	428485	270900	66897	23.92	0.254954	0.282238	0.903331
773099	428628	271045	66765	23.95	0.253813	0.277178	0.915702
773452	428472	271305	66862	23.99	0.252134	0.278172	0.906395
773713	428368	271480	66879	24.04	0.250947	0.277385	0.904689
774706	428563	271761	66927	24.07	0.249254	0.276746	0.90066
775199	428371	271869	66960	24.11	0.247035	0.276938	0.892022
775982	428436	271990	66944	24.15	0.24528	0.27556	0.890115
776636	428367	272260	66969	24.19	0.243227	0.274313	0.886677
777469	428454	272605	66940	24.23	0.241449	0.270887	0.891326
777674	428471	272807	66978	24.27	0.24099	0.270538	0.890783
778505	428590	273018	66923	24.31	0.239373	0.267324	0.895444
779124	428594	273280	66999	24.35	0.237766	0.267678	0.888254
779287	428476	273499	67037	24.39	0.236775	0.267206	0.886112
779993	428532	273730	67156	24.43	0.235189	0.269079	0.874052
780238	428437	273667	67022	24.47	0.234093	0.265518	0.881648
780880	428513	273921	67022	24.51	0.232773	0.263648	0.882895
781710	428609	273968	67009	24.55	0.231058	0.262911	0.878845
782053	428570	274056	66919	24.59	0.229974	0.259555	0.886034
782310	428492	274078	66865	24.63	0.228929	0.257766	0.88813
782884	428538	274166	66907	24.67	0.227648	0.258384	0.881045
782995	428441	274379	66885	24.71	0.226895	0.256156	0.885769
783634	428509	274642	66865	24.75	0.225551	0.253622	0.889317
784112	428549	274940	66907	24.79	0.224494	0.252702	0.888374
784247	428525	275043	66867	24.83	0.224027	0.250742	0.893458
784314	428414	275162	66934	24.87	0.223322	0.251888	0.886592
784798	428559	275120	66945	24.91	0.222752	0.252527	0.882092
784854	428530	275293	66929	24.94	0.222468	0.250778	0.887109
785399	428674	275521	66934	24.99	0.221735	0.24926	0.889572
785182	428402	275715	66921	25.02	0.221002	0.24745	0.893116
785670	428565	275770	66906	25.07	0.220509	0.246596	0.89421
785438	428382	275883	66946	25.1	0.220239	0.246975	0.891746
785411	428297	276007	66931	25.14	0.219903	0.245618	0.895308	6	0.593
785741	428390	276227	66931	25.19	0.219488	0.244012	0.899498
786201	428590	276256	66926	25.22	0.219246	0.24365	0.89984
786017	428355	276231	66905	25.26	0.218602	0.243199	0.898861
786073	428429	276316	66938	25.3	0.21881	0.243573	0.898334
786056	428458	276350	66916	25.34	0.218993	0.242663	0.902458
786388	428600	276519	66925	25.38	0.218807	0.241702	0.905277
786042	428515	276623	66925	25.42	0.219301	0.240944	0.910178
786002	428535	276652	66917	25.46	0.219501	0.240491	0.912719
785707	428383	276741	66925	25.5	0.219543	0.240084	0.914444
785851	428566	276868	66906	25.54	0.220042	0.238587	0.922273
785964	428748	277000	66933	25.58	0.220617	0.238439	0.925253
785339	428439	277044	66933	25.62	0.220769	0.238119	0.927138
785348	428551	276979	66906	25.66	0.221281	0.237779	0.930615
785111	428588	276904	66924	25.7	0.222075	0.238867	0.929701
784602	428391	276832	66925	25.74	0.222461	0.239421	0.929162
784486	428528	276875	66929	25.78	0.223418	0.239229	0.933909
783863	428425	276996	66928	25.82	0.224552	0.238318	0.942235
783967	428561	276942	66907	25.86	0.22493	0.238078	0.944771
783703	428639	276937	66920	25.9	0.225991	0.238506	0.947526
783176	428593	276870	66924	25.94	0.227148	0.239115	0.949954
782960	428710	276786	66920	25.97	0.228271	0.239606	0.952693
782733	428728	276947	66912	26.02	0.22895	0.238193	0.961197
781881	428573	276896	66914	26.05	0.230438	0.238624	0.965697
781477	428631	276820	66918	26.1	0.231773	0.239298	0.968554
781105	428643	276752	66915	26.13	0.232804	0.239703	0.971221
780499	428594	276803	66922	26.18	0.234158	0.239542	0.977525
779833	428570	276831	66936	26.21	0.235791	0.23976	0.983445
779729	428749	276787	66921	26.25	0.236918	0.239628	0.988688
779136	428666	276753	66918	26.29	0.238078	0.239786	0.99288
778662	428684	276727	66915	26.33	0.23941	0.239885	0.998019
777975	428541	276693	66921	26.37	0.240533	0.240313	1.00091
777912	428807	276619	66919	26.41	0.241968	0.240792	1.00489
776683	428478	276530	66909	26.45	0.243633	0.241139	1.01034
775937	428362	276447	66914	26.49	0.245045	0.241895	1.01302
775307	428372	276261	66911	26.53	0.246755	0.243161	1.01478
774746	428374	276210	66892	26.57	0.248246	0.242961	1.02175
773644	428294	276226	66918	26.61	0.250776	0.243628	1.02934
772996	428368	276092	66906	26.65	0.252844	0.244244	1.03521
772467	428239	275993	66893	26.71	0.253628	0.244575	1.03702
771982	428201	275998	66903	26.75	0.254732	0.24484	1.0404
771613	428353	275981	66899	26.79	0.256436	0.244844	1.04735
771366	428425	275903	66898	26.83	0.257435	0.245383	1.04911
771105	428417	275898	66935	26.87	0.258089	0.246534	1.04687
770987	428627	275806	66903	26.91	0.259405	0.246243	1.05345
769900	428395	275595	66902	26.95	0.261184	0.247755	1.0542
769164	428271	275607	66901	26.99	0.262549	0.247637	1.06021
768921	428264	275470	66874	27.02	0.263162	0.247826	1.06188
768370	428253	275493	66919	27.07	0.264576	0.249013	1.0625
768225	428282	275415	66813	27.1	0.265101	0.246389	1.07594
767975	428494	275507	66960	27.15	0.266779	0.250146	1.0665
767383	428448	275296	66927	27.19	0.268138	0.250696	1.06957
766967	428261	275195	66918	27.23	0.268354	0.251165	1.06844
767365	428613	275226	66946	27.26	0.268973	0.251781	1.06828
766229	428223	274987	66902	27.3	0.270142	0.252207	1.07111
766287	428552	274899	66897	27.35	0.271559	0.252701	1.07462
766341	428454	274946	66910	27.38	0.270947	0.252748	1.072
766143	428455	274871	66870	27.43	0.27148	0.252093	1.0769
765292	428249	275023	66949	27.46	0.27277	0.253358	1.07662
765588	428408	275021	66924	27.5	0.272738	0.25262	1.07964
765532	428488	274943	66916	27.54	0.27327	0.252951	1.08033
765087	428401	274952	66930	27.58	0.274044	0.253307	1.08187
765222	428496	274967	66905	27.62	0.274137	0.252444	1.08593
765172	428456	275075	66938	27.66	0.27408	0.252646	1.08484
764880	428329	275073	66927	27.7	0.274254	0.25233	1.08689
764359	428168	274828	66911	27.74	0.274879	0.253644	1.08372
764757	428353	274742	66918	27.78	0.274698	0.254485	1.07942
764846	428310	274836	66913	27.82	0.274254	0.253645	1.08125
764756	428287	274990	66923	27.86	0.274385	0.252817	1.08531
765263	428595	274993	66942	27.9	0.2745	0.253368	1.08341
765293	428498	274816	66906	27.94	0.273957	0.253581	1.08035
765191	428405	274899	66935	27.98	0.273785	0.253846	1.07855
765005	428228	274886	66921	28.02	0.273437	0.25352	1.07856
765406	428450	275016	66930	28.06	0.273425	0.252838	1.08143
765304	428256	274975	66927	28.1	0.272771	0.253048	1.07794
765327	428256	274977	66910	28.14	0.27271	0.252521	1.07995
765334	428212	275058	66934	28.18	0.272481	0.25265	1.07849
765169	428112	274950	66888	28.22	0.272444	0.252056	1.08089
765752	428230	275110	66920	28.25	0.27145	0.251848	1.07783
765846	428215	275161	66925	28.3	0.271127	0.251625	1.0775
766431	428389	275060	66906	28.34	0.270396	0.251792	1.07388
766641	428375	275101	66938	28.37	0.269768	0.252456	1.06858
767194	428363	275250	66916	28.42	0.268236	0.250702	1.06994
767476	428366	275374	66915	28.45	0.267498	0.249764	1.071
767838	428432	275430	66925	28.49	0.266848	0.249655	1.06887
768182	428370	275472	66898	28.53	0.265636	0.248534	1.06881
768862	428453	275564	66921	28.57	0.264222	0.248554	1.06303
768986	428338	275560	66910	28.61	0.263343	0.248252	1.06079
769331	428383	275631	66917	28.65	0.26264	0.247944	1.05927
769738	428429	275799	66932	28.69	0.261777	0.247167	1.05911
770115	428366	275893	66913	28.73	0.260474	0.245908	1.05923
770121	428193	275925	66928	28.77	0.259632	0.246126	1.05487
770560	428258	275980	66917	28.81	0.258777	0.245393	1.05454
771493	428530	276089	66901	28.85	0.2576	0.244115	1.05524
771500	428292	276229	66928	28.89	0.256445	0.243907	1.0514
771822	428407	276244	66890	28.93	0.25614	0.242653	1.05558
772122	428301	276370	66905	28.97	0.254839	0.242185	1.05225
772576	428265	276436	66909	29.01	0.253464	0.241825	1.04813
772932	428203	276660	66909	29.05	0.252225	0.240192	1.0501
773431	428338	276714	66926	29.09	0.251549	0.240311	1.04677
773727	428255	276706	66911	29.13	0.25037	0.239917	1.04357
774031	428207	276701	66919	29.17	0.249337	0.240195	1.03806
774574	428269	276825	66937	29.21	0.248198	0.239834	1.03488
775040	428286	276936	66900	29.25	0.247049	0.237911	1.03841
775428	428256	277165	66923	29.29	0.245881	0.236938	1.03775
776223	428400	277129	66910	29.32	0.244473	0.236808	1.03237	7	0.596
776801	428449	277297	66901	29.37	0.243184	0.235316	1.03344
776885	428384	277334	66904	29.41	0.242652	0.235137	1.03196
777505	428504	277475	66905	29.44	0.241593	0.234143	1.03182
777862	428475	277659	66921	29.49	0.240515	0.233288	1.03098
778268	428453	277665	66902	29.52	0.239342	0.232673	1.02867
778441	428332	277777	66903	29.56	0.23831	0.23189	1.02768
779253	428591	277929	66919	29.6	0.237413	0.231269	1.02657
779008	428295	278043	66887	29.64	0.236643	0.229478	1.03122
779611	428409	278098	66920	29.68	0.235604	0.230074	1.02404
780184	428518	278126	66921	29.72	0.234622	0.229901	1.02053
780777	428622	278247	66890	29.76	0.233563	0.228091	1.02399
780628	428358	278382	66904	29.8	0.232693	0.227535	1.02267
781236	428422	278410	66894	29.84	0.231406	0.227031	1.01927
781603	428389	278499	66907	29.88	0.230287	0.226778	1.01547
782271	428511	278627	66911	29.92	0.229122	0.225972	1.01394
782197	428308	278742	66899	29.96	0.228346	0.224779	1.01587
782828	428359	278819	66917	30	0.22694	0.224765	1.00968
783351	428440	278853	66899	30.04	0.22596	0.223977	1.00886
783629	428427	278949	66902	30.08	0.225172	0.223373	1.00805
783951	428386	279158	66906	30.12	0.224136	0.221984	1.00969
784329	428352	279194	66899	30.16	0.222987	0.221513	1.00665
784945	428469	279244	66912	30.2	0.221939	0.221544	1.00178
785266	428459	279259	66895	30.24	0.221055	0.220924	1.00059
785549	428438	279407	66884	30.28	0.220217	0.219524	1.00316
785861	428372	279544	66915	30.32	0.21909	0.21947	0.998266
786222	428411	279605	66889	30.36	0.218336	0.218247	1.00041
786299	428243	279597	66914	30.39	0.217333	0.219058	0.992127
786866	428394	279687	66885	30.44	0.21658	0.217536	0.995607
786817	428053	279862	66898	30.48	0.215078	0.216666	0.992668
787703	428330	280081	66902	30.51	0.214099	0.21521	0.994835
788073	428321	280100	66894	30.56	0.213095	0.214833	0.991912
788477	428450	280137	66921	30.59	0.212662	0.21538	0.987384
788790	428545	280138	66897	30.64	0.212304	0.21465	0.989073
789225	428567	280241	66900	30.67	0.211281	0.213999	0.987299
788949	428326	280430	66920	30.72	0.210846	0.213243	0.98876
789309	428370	280468	66887	30.75	0.210122	0.211975	0.991259
789344	428339	280465	66916	30.79	0.209884	0.212871	0.985968
789691	428357	280478	66909	30.83	0.20907	0.212566	0.983554
790279	428438	280694	66897	30.87	0.207934	0.210653	0.987093
790756	428489	280814	66908	30.91	0.206943	0.210123	0.984867
790845	428375	280824	66891	30.95	0.206168	0.209539	0.983914
790852	428250	280884	66929	30.99	0.205553	0.210253	0.977646
791802	428605	280952	66906	31.03	0.204792	0.209072	0.979528
791987	428575	281093	66889	31.07	0.204171	0.207549	0.983725
791712	428382	281156	66921	31.11	0.20396	0.208061	0.980288
791992	428405	281134	66897	31.15	0.203346	0.207496	0.980001
792142	428415	281234	66907	31.19	0.203007	0.20708	0.980327
792470	428390	281363	66893	31.23	0.20204	0.205734	0.982044
792661	428404	280981	66764	31.27	0.201614	0.204582	0.985492
792274	428287	281424	66956	31.31	0.202054	0.207195	0.97519
792773	428352	281499	66913	31.35	0.201076	0.205363	0.979128
792927	428340	281500	66924	31.39	0.200622	0.205687	0.975374
793343	428376	281600	66924	31.43	0.19972	0.204971	0.974384
793587	428472	281573	66904	31.47	0.19955	0.204562	0.975498
793345	428305	281590	66923	31.5	0.199376	0.205013	0.972507
793723	428501	281705	66909	31.55	0.199338	0.203768	0.978258
793413	428262	281813	66915	31.58	0.198995	0.203176	0.979424
793641	428270	281801	66888	31.63	0.198446	0.202448	0.980229
794278	428629	281809	66908	31.66	0.198519	0.202994	0.977954
794151	428579	281871	66924	31.71	0.198607	0.203032	0.978204
793806	428372	282055	66910	31.75	0.198508	0.201295	0.986151
793845	428478	282085	66909	31.78	0.198913	0.201051	0.989369
793721	428445	282136	66935	31.82	0.199075	0.201469	0.988117
793317	428300	282189	66909	31.86	0.199424	0.200308	0.99559
793888	428646	282284	66939	31.9	0.199605	0.200533	0.995371
793443	428503	282235	66909	31.94	0.200069	0.199979	1.00045
793188	428365	282140	66923	31.98	0.200068	0.20108	0.994968
793264	428352	282145	66915	32.02	0.19981	0.200803	0.995054
793382	428496	282097	66912	32.06	0.200193	0.201055	0.995711
793085	428465	282101	66941	32.1	0.200811	0.2019	0.994605
792608	428344	282108	66923	32.14	0.201464	0.201308	1.00077
792457	428392	282110	66909	32.18	0.202083	0.200872	1.00603
792209	428472	282162	66940	32.22	0.203106	0.201434	1.0083
792157	428677	282139	66913	32.26	0.204219	0.200785	1.0171
791489	428567	282153	66932	32.3	0.20542	0.201258	1.02068
790718	428358	282183	66922	32.34	0.206416	0.200742	1.02826
790025	428266	282083	66928	32.38	0.20777	0.201637	1.03042
789644	428352	282048	66922	32.42	0.209168	0.201707	1.03699
789273	428401	282021	66926	32.46	0.210364	0.20202	1.0413
788167	428327	281952	66945	32.5	0.21288	0.203086	1.04823
787511	428423	281798	66921	32.54	0.215042	0.203464	1.0569
786664	428467	281649	66922	32.58	0.217454	0.20456	1.06303
785802	428484	281630	66938	32.62	0.219778	0.205178	1.07116
784430	428246	281549	66911	32.66	0.222217	0.204945	1.08428
783606	428452	281379	66937	32.69	0.225352	0.206945	1.08894
782448	428505	281271	66927	32.74	0.228631	0.207418	1.10227
780828	428352	281198	66910	32.77	0.232141	0.207429	1.11913
779482	428336	281093	66942	32.82	0.235594	0.209145	1.12646
778351	428442	280835	66908	32.85	0.239072	0.209972	1.13859
776771	428406	280659	66939	32.89	0.243057	0.212169	1.14558
775156	428443	280388	66940	32.93	0.247493	0.214147	1.15572
773637	428489	280136	66922	32.97	0.251726	0.215417	1.16855
771500	428206	279998	66945	33.01	0.256034	0.217103	1.17932
770087	428379	279688	66929	33.05	0.260611	0.218854	1.1908
768142	428400	279426	66951	33.09	0.265886	0.221405	1.2009
766494	428525	279184	66925	33.13	0.270877	0.222369	1.21814
764094	428334	278934	66891	33.17	0.276382	0.22315	1.23855
762273	428461	278678	66943	33.21	0.28187	0.226567	1.24409
760231	428497	278246	66906	33.25	0.287531	0.22858	1.2579
757916	428469	277910	66911	33.29	0.293637	0.231166	1.27024
755700	428551	277649	66921	33.33	0.30002	0.233361	1.28565
753730	428649	277305	66917	33.37	0.305829	0.235739	1.29732
751506	428578	276963	66933	33.41	0.311536	0.238709	1.30509
749320	428590	276601	66916	33.45	0.317554	0.240833	1.31856
747211	428470	276219	66922	33.49	0.322748	0.243799	1.32383
745434	428576	275885	66933	33.53	0.328126	0.246569	1.33077	8	0.6
743031	428344	275562	66894	33.57	0.333624	0.247756	1.34659
740924	428383	275209	66937	33.61	0.339621	0.251634	1.34966
739228	428521	274775	66914	33.65	0.344969	0.254123	1.35749
737077	428457	274387	66928	33.69	0.350626	0.257393	1.36222
734609	428362	274030	66945	33.72	0.357035	0.260529	1.37042
732840	428371	273640	66918	33.77	0.362011	0.262586	1.37864
731286	428466	273323	66937	33.8	0.366808	0.265495	1.3816
729435	428488	272912	66924	33.85	0.372099	0.268137	1.38772
727611	428442	272459	66901	33.88	0.377002	0.270792	1.39222
725965	428528	272109	66927	33.92	0.382046	0.274166	1.39348
723919	428395	271716	66877	33.97	0.387186	0.275573	1.40502
722317	428424	271381	66914	34	0.391857	0.279175	1.40363
720790	428429	271088	66907	34.04	0.396211	0.281141	1.4093
718982	428293	270720	66899	34.08	0.400701	0.283638	1.41272
717772	428261	270449	66931	34.12	0.403994	0.286621	1.40951
716736	428434	270121	66896	34.16	0.407776	0.288012	1.41583
715473	428510	269839	66927	34.2	0.411748	0.291051	1.41469
714012	428314	269445	66913	34.24	0.414994	0.293575	1.41359
713419	428558	269141	66901	34.28	0.417859	0.295489	1.41413
712537	428500	268907	66928	34.32	0.420114	0.298055	1.40952
711479	428378	268554	66893	34.36	0.422571	0.299649	1.41022
710799	428497	268368	66915	34.4	0.425096	0.301708	1.40897
709932	428378	268287	66927	34.44	0.427025	0.302678	1.41082
709403	428396	268029	66893	34.48	0.428636	0.303593	1.41188
709003	428408	267829	66929	34.52	0.429848	0.306182	1.4039
708438	428379	267627	66898	34.56	0.43134	0.306769	1.40608
708011	428342	267573	66924	34.6	0.432397	0.307959	1.40407
707674	428242	267474	66924	34.64	0.432894	0.308705	1.40229
707846	428391	267310	66899	34.68	0.433108	0.309188	1.40079
707913	428426	267235	66933	34.71	0.433082	0.310778	1.39354
707499	428163	267162	66910	34.76	0.433022	0.310636	1.39399
707657	428342	267126	66912	34.79	0.43342	0.310967	1.39378
707922	428407	267037	66923	34.84	0.432965	0.31197	1.38784
708315	428307	266946	66899	34.87	0.431352	0.311934	1.38283
708595	428216	266890	66947	34.92	0.430108	0.313803	1.37063
709094	428329	266814	66900	34.95	0.429208	0.312962	1.37144
709378	428241	266924	66925	35	0.427968	0.312884	1.36782
710193	428427	266932	66930	35.03	0.426507	0.312974	1.36276
710995	428559	266903	66897	35.08	0.424828	0.312199	1.36076
711598	428573	266964	66930	35.11	0.42316	0.312732	1.35311
712100	428459	267031	66898	35.15	0.421173	0.311263	1.35311
712648	428275	267106	66905	35.19	0.41872	0.310907	1.34677
713646	428361	267206	66924	35.23	0.416268	0.310725	1.33966
714569	428380	267256	66900	35.27	0.413714	0.309625	1.33618
715306	428382	267387	66928	35.31	0.411614	0.309481	1.33001
715854	428278	267425	66880	35.35	0.40955	0.307748	1.3308
716877	428272	267584	66914	35.39	0.4066	0.307575	1.32195
718255	428413	267755	66918	35.43	0.403344	0.306408	1.31636
719308	428437	267906	66892	35.47	0.400461	0.304488	1.31519
720190	428328	268048	66934	35.51	0.397433	0.304685	1.30441
721198	428444	268149	66917	35.55	0.395125	0.303414	1.30227
722268	428284	268190	66785	35.59	0.391328	0.299126	1.30824
723563	428468	268582	66965	35.63	0.388541	0.301607	1.28824
724811	428532	268690	66913	35.67	0.385321	0.299231	1.2877
725778	428360	268879	66942	35.71	0.381771	0.298687	1.27817
727457	428523	269068	66923	35.75	0.377822	0.296698	1.27342
728426	428390	269210	66910	35.79	0.374463	0.295243	1.26832
729568	428337	269542	66950	35.82	0.371004	0.293964	1.26208
730932	428488	269695	66907	35.87	0.367904	0.291525	1.262
732442	428598	269867	66918	35.9	0.364206	0.290571	1.25341
733448	428661	270021	66915	35.95	0.361699	0.289331	1.25012
733995	428428	270236	66883	35.98	0.359061	0.286763	1.25212
735252	428399	270649	66946	36.03	0.355421	0.285582	1.24455
736242	428303	270818	66913	36.06	0.35221	0.28333	1.24311
737167	428227	270916	66923	36.11	0.349277	0.282902	1.23462
739044	428519	271104	66928	36.14	0.345469	0.281655	1.22657
740150	428388	271375	66920	36.18	0.341783	0.2794	1.22328
741440	428497	271645	66938	36.22	0.338741	0.277937	1.21877
742136	428302	271821	66910	36.26	0.33589	0.275789	1.21792
743592	428506	272015	66924	36.3	0.332854	0.274772	1.21138
744603	428402	272205	66926	36.34	0.329577	0.273425	1.20537
745720	428469	272381	66894	36.38	0.32683	0.271158	1.20531
746753	428475	272771	66936	36.42	0.324026	0.26954	1.20215
747878	428511	272986	66922	36.46	0.321118	0.26753	1.20031
749026	428562	273187	66934	36.5	0.318223	0.266408	1.1945
749883	428575	273319	66929	36.54	0.315945	0.265283	1.19097
750649	428443	273512	66914	36.58	0.313226	0.263409	1.18912
751784	428504	273834	66955	36.62	0.310426	0.262272	1.1836
753042	428629	274000	66911	36.66	0.307602	0.259726	1.18433
753634	428493	274158	66928	36.7	0.305345	0.259076	1.17859
754490	428534	274314	66937	36.74	0.303218	0.2582	1.17435
755284	428517	274460	66909	36.78	0.300984	0.256284	1.17442
756440	428621	274766	66911	36.82	0.298352	0.254099	1.17416
757027	428464	274912	66931	36.86	0.296015	0.25363	1.16711
757773	428445	275085	66927	36.9	0.293909	0.252242	1.16519
758546	428494	275181	66940	36.94	0.292057	0.25193	1.15928
759081	428416	275387	66903	36.98	0.290241	0.249307	1.16419
759838	428445	275656	66942	37.02	0.28834	0.248514	1.16026
760996	428633	275794	66921	37.05	0.286122	0.246873	1.15899
761587	428584	275979	66919	37.1	0.2843	0.245461	1.15823
762103	428551	276117	66940	37.13	0.282756	0.245086	1.1537
762596	428546	276186	66908	37.17	0.281409	0.243618	1.15512
762703	428359	276329	66912	37.21	0.280229	0.242695	1.15465
763665	428726	276487	66922	37.25	0.279402	0.241844	1.1553
764058	428612	276643	66903	37.29	0.277806	0.240135	1.15687
764756	428730	276788	66935	37.33	0.2765	0.240043	1.15188
764760	428541	276882	66904	37.37	0.275588	0.238425	1.15587
765734	428974	277017	66922	37.41	0.27505	0.237984	1.15575
765529	428760	277171	66925	37.45	0.274576	0.236955	1.15877
765629	428670	277276	66907	37.49	0.27388	0.235649	1.16224
766049	428892	277373	66940	37.53	0.273817	0.235938	1.16055
765962	428884	277372	66910	37.57	0.274011	0.235042	1.1658
765706	428857	277484	66923	37.61	0.274566	0.234619	1.17026
765036	428614	277550	66909	37.65	0.275198	0.233718	1.17748
764916	428796	277540	66905	37.69	0.276387	0.233671	1.18281
764260	428835	277472	66940	37.73	0.278329	0.235219	1.18328	9	0.599
763105	428711	277436	66914	37.77	0.280832	0.234697	1.19657
762125	428713	277367	66928	37.81	0.283471	0.23562	1.20308
760880	428723	277415	66932	37.85	0.286864	0.235392	1.21867
759489	428791	277302	66907	37.89	0.290932	0.23546	1.23559
757521	428760	277187	66949	37.93	0.296093	0.237561	1.24639
755154	428645	276948	66911	37.97	0.301948	0.238155	1.26786
753343	429061	276731	66917	38	0.308845	0.239916	1.28731
749963	428785	276481	66923	38.05	0.316729	0.241918	1.30924
746729	428761	276092	66896	38.09	0.325457	0.243943	1.33415
743350	429069	275742	66924	38.12	0.336206	0.247343	1.35927
738917	428884	275320	66922	38.17	0.347563	0.25037	1.3882
734039	428991	274794	66921	38.2	0.361625	0.254194	1.42263
728386	428949	274149	66923	38.25	0.377243	0.258991	1.45659
722424	428902	273466	66902	38.29	0.393836	0.263386	1.49528
716334	429075	272797	66934	38.32	0.411983	0.269287	1.5299
709180	428960	271928	66918	38.36	0.431972	0.275236	1.56946
700829	428781	270875	66921	38.4	0.455355	0.283147	1.60819
692224	428721	269743	66926	38.44	0.480347	0.291739	1.6465
683570	428788	268594	66902	38.48	0.506407	0.29962	1.69017
674036	428729	267396	66915	38.52	0.534865	0.309022	1.73083
664162	429003	265932	66928	38.56	0.566367	0.320479	1.76725
653390	428990	264359	66909	38.6	0.599763	0.331864	1.80725
642058	428911	262641	66941	38.64	0.635184	0.34597	1.83595
630707	428996	260867	66909	38.68	0.672086	0.358667	1.87385
619166	428989	259050	66936	38.72	0.70984	0.373568	1.90016
606906	429032	257113	66931	38.76	0.750967	0.388545	1.93276
593668	428840	255046	66922	38.8	0.795175	0.404544	1.96561
580769	428831	252825	66943	38.84	0.840079	0.422806	1.98692
568137	428841	250574	66922	38.88	0.885122	0.440199	2.01073
555821	428833	248313	66927	38.92	0.929927	0.45862	2.02766
543133	428887	245926	66952	38.96	0.977433	0.478842	2.04124
530283	428891	243448	66919	39	1.02644	0.498261	2.06005
517767	428826	240805	66938	39.04	1.075	0.520835	2.064
505346	428774	238145	66939	39.07	1.12444	0.543254	2.06982
493905	428736	235596	66929	39.12	1.17112	0.564644	2.07408
482392	428844	233068	66952	39.15	1.21989	0.587081	2.07789
470934	428819	230472	66917	39.19	1.26896	0.608603	2.08503
460199	428950	227832	66946	39.24	1.31676	0.632698	2.08119
449568	428772	225183	66932	39.28	1.36374	0.655849	2.07934
439946	428913	222664	66927	39.32	1.40868	0.678373	2.07655
426066	428851	219095	66931	39.35	1.47398	0.711063	2.07292
417559	428959	216621	66963	39.41	1.51576	0.734916	2.06249
409443	428827	214183	66932	39.45	1.55529	0.756796	2.0551
401972	428968	211856	66939	39.49	1.59364	0.779025	2.04569
394724	428891	209547	66913	39.53	1.6305	0.800331	2.03729
388403	428992	207430	66832	39.57	1.66402	0.818356	2.03336
382408	428925	205498	66992	39.61	1.69552	0.842037	2.0136
377208	429072	203447	66941	39.65	1.72424	0.86072	2.00325
372130	428911	201498	66959	39.69	1.7512	0.880665	1.9885
367548	428881	199705	66953	39.73	1.77641	0.8985	1.97709
363966	428916	198228	66938	39.77	1.79662	0.913011	1.96779
360254	428835	196814	66948	39.81	1.8172	0.927741	1.95874
356781	428811	195183	66934	39.85	1.83691	0.944093	1.94569
354119	428854	193919	66922	39.89	1.85244	0.956827	1.93603
351661	428815	192659	66924	39.93	1.86651	0.970026	1.92418
349549	428736	191516	66934	39.97	1.87845	0.982321	1.91226
348066	428952	190512	66949	40.01	1.88818	0.993367	1.90079
346780	428858	189463	66930	40.05	1.89531	1.00392	1.8879
345653	428788	188500	66942	40.09	1.90164	1.01456	1.87435
345041	428887	187842	66947	40.13	1.90573	1.02175	1.86516
345012	428850	187185	66927	40.17	1.90573	1.02822	1.85343
345512	428964	186617	66968	40.21	1.90331	1.03557	1.83793
345925	428794	186042	66945	40.25	1.90006	1.0411	1.82504
346390	428711	185561	66881	40.29	1.89691	1.04439	1.81628
347398	428828	185446	66929	40.33	1.89152	1.04709	1.80646
348727	429054	185336	66958	40.36	1.88479	1.04916	1.79648
350522	428925	185349	66984	40.41	1.87367	1.0498	1.78479
352088	428882	185244	66922	40.44	1.86434	1.04907	1.77713
353475	428743	185083	66940	40.48	1.85563	1.05137	1.76497
355109	428726	185168	66970	40.52	1.84612	1.05135	1.75595
357182	428804	185223	66921	40.56	1.83458	1.04927	1.74843
359943	429047	185576	67009	40.6	1.81998	1.04808	1.73649
362394	428948	185827	66971	40.64	1.80563	1.04422	1.72917
364919	428920	186042	67003	40.68	1.79129	1.04285	1.71769
368025	429086	186421	67187	40.72	1.77473	1.04427	1.69949
371043	428782	186652	67005	40.76	1.75657	1.03631	1.69503
374296	428779	187049	66980	40.8	1.7387	1.03127	1.68597
377464	428866	187467	66933	40.84	1.72187	1.02536	1.67928
380454	428660	187956	66916	40.88	1.70474	1.0196	1.67197
383684	428670	188457	66950	40.92	1.68749	1.01526	1.66213
387290	428776	189065	66903	40.96	1.66886	1.00735	1.65668
390540	428804	189675	66924	41	1.65189	1.00149	1.64944
393936	428652	190241	66923	41.04	1.63345	0.995453	1.64091
398115	428902	190907	66898	41.08	1.61305	0.987656	1.63321
402034	428880	191664	66951	41.12	1.59291	0.981276	1.6233
405733	428766	192389	66901	41.16	1.57362	0.97216	1.61869
409278	428616	193077	66922	41.2	1.55511	0.965597	1.61051
413552	428838	193795	66927	41.24	1.53491	0.958266	1.60176
417393	428780	194607	66909	41.28	1.51572	0.949297	1.59667
420886	428548	195402	66953	41.32	1.49756	0.942404	1.58908
424633	428749	196018	66906	41.35	1.48038	0.934645	1.5839
428132	428727	196733	66924	41.4	1.46349	0.927848	1.57729
432062	428807	197508	66949	41.43	1.44517	0.920676	1.56968
435734	428839	198343	66890	41.48	1.42801	0.910396	1.56856
439165	428711	199283	66950	41.51	1.41135	0.902673	1.56352
442969	428780	200055	66917	41.55	1.39403	0.893886	1.55952
446340	428788	200819	66930	41.59	1.37856	0.886595	1.55489
450272	428943	201718	66942	41.63	1.36135	0.877953	1.5506
454044	428758	202542	66903	41.67	1.3434	0.868562	1.54669
458306	428925	203394	66945	41.71	1.32508	0.861366	1.53835
461781	428812	204123	66917	41.75	1.30908	0.853311	1.53412
465037	428767	204877	66920	41.79	1.29449	0.84597	1.53019
468874	428799	205673	66948	41.83	1.27783	0.838997	1.52305
473420	428933	206495	66885	41.87	1.25873	0.82906	1.51826
477645	428975	207464	66930	41.91	1.24075	0.820979	1.5113	10	0.596
481150	428768	208312	66933	41.95	1.2248	0.812848	1.5068
484691	428746	209141	66918	41.99	1.20969	0.804391	1.50387
488976	428984	210029	66954	42.03	1.19282	0.796935	1.49676
493340	428863	210887	66928	42.07	1.17406	0.787934	1.49005
497918	429006	211914	66941	42.11	1.15585	0.778534	1.48464
501541	428899	212842	66956	42.15	1.1405	0.770178	1.48083
505998	429058	213729	66926	42.19	1.12316	0.760893	1.47611
510045	428982	214604	66970	42.23	1.1065	0.753982	1.46754
514225	428750	215398	66895	42.27	1.08869	0.74428	1.46274
518808	429040	216451	66945	42.31	1.07192	0.735956	1.4565
522519	428892	217366	66943	42.35	1.05663	0.727394	1.45262
526619	428845	218274	66923	42.39	1.04041	0.718389	1.44826
530722	428888	219227	66960	42.43	1.02474	0.710722	1.44182
534970	429149	219977	66921	42.47	1.00967	0.702664	1.43691
538617	428867	220968	66941	42.5	0.994422	0.694206	1.43246
542014	428783	221958	66956	42.55	0.981157	0.685648	1.43099
544737	428945	222930	66917	42.59	0.971676	0.675666	1.4381
550611	428946	223806	66957	42.62	0.949736	0.668965	1.41971
554370	428687	224645	66908	42.67	0.934579	0.659948	1.41614
559494	429042	225542	66921	42.7	0.917447	0.652307	1.40647
563274	428930	226426	66951	42.75	0.903136	0.645326	1.3995
566806	428882	227223	66907	42.78	0.890117	0.636919	1.39754
570921	428903	228158	66974	42.82	0.875416	0.630659	1.3881
575133	428878	229044	66927	42.86	0.860257	0.621432	1.38431
579339	428796	230000	66929	42.9	0.844956	0.613097	1.37818
582900	428887	230896	66967	42.94	0.832852	0.606404	1.37343
586369	428875	231753	66893	42.98	0.820654	0.596708	1.3753
589840	428880	232615	66958	43.02	0.808602	0.591183	1.36777
593857	428912	233455	66950	43.06	0.794867	0.583677	1.36183
597956	428909	234253	66886	43.1	0.780778	0.574871	1.35818
601633	428671	235047	66683	43.14	0.767099	0.561924	1.36513
605041	428668	236017	66731	43.18	0.755527	0.555073	1.36113
608558	428810	236899	66868	43.22	0.744346	0.551689	1.34921
612189	428928	237687	66951	43.26	0.732737	0.547496	1.33834
615768	428977	238549	67022	43.3	0.721043	0.542335	1.32952
619542	429177	239644	67205	43.34	0.709495	0.5386	1.31729
622879	428979	240352	67023	43.38	0.697559	0.527188	1.32317
626704	428920	241051	66896	43.42	0.684751	0.517512	1.32316
630648	429070	241847	66893	43.46	0.672631	0.510777	1.31688
633468	428891	242531	66859	43.49	0.662648	0.504059	1.31462
636894	429079	243556	66994	43.54	0.652508	0.499625	1.306
640010	429056	244436	67024	43.57	0.642412	0.493258	1.30239
643591	429014	245175	67015	43.62	0.630796	0.486902	1.29553
646856	428936	245767	66978	43.65	0.62007	0.480928	1.28932
649484	428737	246306	66806	43.7	0.610824	0.47133	1.29596
652594	428885	247379	67073	43.73	0.601756	0.470608	1.27868
655867	429042	247976	66980	43.77	0.592269	0.462953	1.27933
658769	428954	248691	66993	43.81	0.582816	0.45754	1.2738
661606	429101	249391	66989	43.85	0.574724	0.451755	1.2722
664065	429029	250006	66947	43.89	0.56679	0.445526	1.27218
666778	428960	250796	66965	43.93	0.558119	0.439709	1.26929
669621	428983	251431	66897	43.97	0.549523	0.432564	1.27038
672294	429008	252117	66959	44.01	0.541491	0.42894	1.26239
674884	429038	252795	66972	44.05	0.533766	0.423918	1.25913
676876	428887	253284	66916	44.09	0.527016	0.418336	1.25979
678785	428811	253989	66967	44.13	0.52089	0.41427	1.25737
681014	428758	254401	66933	44.17	0.513929	0.409979	1.25355
683069	428673	255018	66925	44.21	0.507359	0.404856	1.25318
685472	428831	255684	66966	44.25	0.500927	0.400833	1.24972
687913	429026	256046	66910	44.29	0.494584	0.396295	1.24802
690277	429146	256755	66928	44.33	0.488137	0.391264	1.24759
692799	429220	257251	66940	44.37	0.481028	0.387735	1.24061
694456	428933	257837	66935	44.41	0.474771	0.382998	1.23962
696483	429013	258417	66972	44.45	0.469189	0.379583	1.23606
698045	428772	258686	66916	44.49	0.463456	0.3758	1.23325
699775	428803	259081	66951	44.53	0.458539	0.373779	1.22677
701293	428733	259693	66952	44.57	0.453771	0.369053	1.22956
703367	428817	260382	66926	44.61	0.44813	0.36293	1.23476
705562	428950	260827	66968	44.65	0.442389	0.360752	1.2263
707689	428938	261140	66904	44.68	0.436173	0.356408	1.2238
709283	428932	261525	66937	44.73	0.431541	0.354432	1.21755
710965	428941	262029	66939	44.76	0.426737	0.350612	1.21712
712752	429057	262609	66923	44.81	0.422154	0.345673	1.22125
714365	429132	263134	66964	44.85	0.417887	0.342882	1.21875
715875	429179	263491	66930	44.88	0.41379	0.339126	1.22017
716294	428817	263817	66949	44.92	0.410866	0.337206	1.21844
717366	428819	264229	66951	44.96	0.407816	0.334121	1.22056
718886	428993	264702	66919	45	0.404315	0.329552	1.22686
720618	429030	265223	66979	45.04	0.399568	0.327395	1.22045
722270	429047	265522	66917	45.08	0.394964	0.323258	1.22182
723248	429011	265777	66938	45.12	0.392023	0.321955	1.21763
724167	428946	266140	66961	45.16	0.389115	0.319897	1.21638
725641	429085	266445	66921	45.2	0.385618	0.316384	1.21883
726682	428939	266842	66976	45.24	0.381988	0.315038	1.21251
727983	428909	267058	66930	45.28	0.378185	0.312023	1.21204
729207	428994	267361	66932	45.32	0.375153	0.309797	1.21096
730070	428875	267739	66945	45.36	0.372165	0.307341	1.21092
731129	428968	268024	66918	45.4	0.369643	0.304384	1.2144
732270	429093	268354	66960	45.44	0.367049	0.303168	1.21071
733174	428898	268726	66922	45.48	0.363594	0.299232	1.21509
734480	428946	269042	66940	45.52	0.360182	0.297405	1.21108
735831	429046	269304	66953	45.56	0.356899	0.295835	1.20641
736438	428977	269460	66920	45.6	0.354882	0.293674	1.20842
737500	429066	269854	66970	45.64	0.352358	0.292234	1.20574
738102	428840	270064	66942	45.68	0.349611	0.289823	1.20629
739276	428921	270264	66943	45.71	0.346745	0.288361	1.20247
740298	429029	270544	66981	45.76	0.344434	0.287418	1.19837
741319	429038	270638	66917	45.79	0.341657	0.284791	1.19968
742104	428997	270993	66955	45.83	0.339296	0.283293	1.19768
742860	428917	271253	66953	45.88	0.336831	0.2813	1.19741
744061	429082	271492	66941	45.91	0.334312	0.279163	1.19755
744486	428940	271778	66968	45.95	0.332467	0.277854	1.19655
745232	429075	271954	66935	45.99	0.331061	0.275556	1.20143
745932	429038	272326	66971	46.03	0.328964	0.273884	1.20111
746680	429095	272475	66963	46.07	0.327185	0.272541	1.2005
747192	429044	272591	66940	46.11	0.325539	0.270991	1.20129	11	0.599
747858	429037	272785	66985	46.15	0.323683	0.270911	1.19479
748149	428906	272932	66932	46.19	0.322262	0.26823	1.20144
749123	429104	273233	66973	46.23	0.320544	0.267242	1.19945
749557	428981	273397	66973	46.27	0.318773	0.266033	1.19824
750470	429016	273528	66927	46.31	0.316449	0.263683	1.20011
752306	429514	273683	66983	46.35	0.313823	0.264227	1.1877
751789	428806	273635	66928	46.39	0.311854	0.262924	1.1861
752809	428932	274020	66955	46.43	0.309681	0.260903	1.18696
753671	429058	274225	66963	46.47	0.30794	0.259637	1.18604
753801	428942	274292	66933	46.51	0.307034	0.258241	1.18894
754039	428872	274570	66988	46.55	0.306054	0.257855	1.18692
754947	428994	274751	66937	46.59	0.304174	0.254992	1.19288
755411	428832	274838	66952	46.63	0.302144	0.254805	1.18578
756460	429030	275010	66959	46.67	0.300249	0.253755	1.18322
756738	428896	275167	66937	46.71	0.298858	0.251942	1.18622
757176	428836	275317	66970	46.75	0.297388	0.251837	1.18087
757656	428774	275510	66937	46.79	0.295795	0.249431	1.18588
758577	429004	275617	66935	46.83	0.294407	0.248588	1.18432
758979	429047	275811	66956	46.86	0.293528	0.247802	1.18452
758921	428847	275929	66919	46.91	0.29273	0.245826	1.1908
759361	428883	276023	66961	46.94	0.291716	0.246404	1.18389
759859	428852	276097	66944	46.98	0.290227	0.245352	1.1829
760305	428803	276194	66934	47.02	0.288792	0.244343	1.18191
760909	428914	276339	66970	47.06	0.287697	0.244369	1.17731
761666	429133	276505	66929	47.1	0.286707	0.241924	1.18511
761811	428973	276667	66972	47.14	0.285554	0.242038	1.17979
762209	428973	276737	66951	47.18	0.284486	0.240896	1.18095
762552	428936	276835	66923	47.22	0.283389	0.239339	1.18405
762651	428770	276995	66976	47.26	0.282331	0.23977	1.17751
763288	428792	277066	66928	47.3	0.280728	0.237809	1.18048
763770	428813	277177	66965	47.34	0.279536	0.238115	1.17395
764069	428831	277126	66969	47.38	0.278821	0.238607	1.16854
764456	428905	277138	66906	47.42	0.278138	0.236622	1.17545
764769	428941	277428	66982	47.46	0.277472	0.236802	1.17175
764862	428736	277515	66923	47.5	0.276245	0.234394	1.17855
765343	428802	277643	66950	47.54	0.275274	0.234278	1.17499
765568	428712	277726	66966	47.58	0.274243	0.234157	1.17119
766566	428968	277894	66949	47.62	0.272799	0.232426	1.1737
766668	428758	278077	66959	47.68	0.271525	0.231401	1.1734
767370	428889	278175	66966	47.72	0.270277	0.230901	1.17053
767410	428722	278135	66942	47.76	0.269374	0.230468	1.16881
767608	428827	278164	66985	47.8	0.269347	0.231553	1.16322
767499	428728	278331	66946	47.84	0.269165	0.229169	1.17453
767751	428703	278473	66932	47.88	0.268374	0.227719	1.17853
768200	428810	278462	66840	47.92	0.267688	0.225027	1.18959
768427	428865	278593	67020	47.96	0.267346	0.229499	1.16491
768542	428830	278640	67012	47.99	0.266873	0.228919	1.1658
769087	428850	278719	66987	48.03	0.265518	0.227595	1.16663
769606	428816	278870	66963	48.08	0.263976	0.225781	1.16917
769942	428895	279035	67011	48.11	0.263459	0.226033	1.16558
770258	428989	278970	66967	48.15	0.263068	0.225179	1.16826
770115	428912	279032	66960	48.19	0.263081	0.22452	1.17175
770396	428875	279186	66996	48.23	0.262158	0.224492	1.16779
770746	428813	279207	66971	48.27	0.260933	0.223588	1.16703
771083	428894	279317	67017	48.31	0.260425	0.224178	1.16169
771235	428925	279278	66966	48.35	0.260169	0.222925	1.16707
771378	428993	279380	66986	48.39	0.260114	0.222791	1.16753
771732	428960	279481	67003	48.43	0.259018	0.222573	1.16374
772367	429011	279511	66959	48.47	0.257578	0.221033	1.16534
772562	429029	279627	67011	48.51	0.257148	0.221761	1.15957
772733	429079	279584	66956	48.55	0.256933	0.220416	1.16567
772850	429111	279673	66966	48.59	0.256776	0.220076	1.16676
773099	429155	279774	66986	48.63	0.256327	0.21995	1.16539
773728	429332	279808	66959	48.67	0.255507	0.218893	1.16727
773688	429157	279966	67000	48.71	0.254778	0.218988	1.16343
773844	429110	279901	66972	48.75	0.254142	0.218614	1.16251
774171	429221	279909	66971	48.79	0.253806	0.218526	1.16145
774161	429146	280056	66994	48.83	0.253475	0.21816	1.16188
774347	429204	280006	66956	48.87	0.25326	0.217376	1.16508
774297	429173	280164	66995	48.91	0.253244	0.217413	1.16481
774393	429175	280164	66959	48.95	0.253	0.21633	1.16951
774900	429275	280182	66943	48.99	0.252138	0.215718	1.16883
775218	429353	280247	66963	49.03	0.25167	0.215853	1.16593
774660	428986	280266	66957	49.07	0.251394	0.215536	1.16637
775384	429248	280391	66985	49.1	0.250732	0.21548	1.1636
775468	429165	280452	66969	49.14	0.250114	0.21456	1.16571
775453	429079	280408	66963	49.18	0.249744	0.214695	1.16325
775619	429178	280470	67008	49.22	0.249778	0.215604	1.1585
775273	428996	280467	66931	49.26	0.249823	0.213308	1.17118
775567	429076	280549	66982	49.3	0.249429	0.214254	1.16417
775768	429127	280614	66984	49.34	0.249142	0.213847	1.16505
775708	429051	280606	66948	49.38	0.248938	0.212821	1.1697
775819	429050	280769	66972	49.42	0.24864	0.212373	1.17077
775895	428999	280810	66954	49.46	0.248196	0.211537	1.1733
776030	428961	280786	66976	49.5	0.247659	0.212371	1.16616
776379	428996	280825	66979	49.54	0.246906	0.212182	1.16365
776752	429120	280805	66945	49.58	0.246515	0.211302	1.16665
776801	429109	280890	66985	49.62	0.246333	0.211896	1.16252
777141	429201	280878	66950	49.66	0.245876	0.210928	1.16569
777103	429193	280934	66962	49.7	0.245938	0.210888	1.1662
777132	429250	281048	66981	49.74	0.246134	0.210642	1.16849
776883	429064	281068	66954	49.78	0.245903	0.209686	1.17272
776878	429020	281060	66995	49.82	0.245706	0.210977	1.16461
776820	428996	281030	66944	49.86	0.245744	0.209657	1.17212
777018	429092	281089	66974	49.9	0.245681	0.210137	1.16914
776869	428971	281174	66985	49.94	0.245496	0.209859	1.16981
777184	429065	281211	66944	49.98	0.245115	0.20836	1.1764
777244	429038	281193	66996	50.02	0.244828	0.210054	1.16555
777213	429010	281121	66966	50.06	0.244776	0.209667	1.16745
777137	429042	281133	66954	50.09	0.245129	0.20922	1.17163
777577	429260	281200	66983	50.14	0.24501	0.209612	1.16887
777504	429216	281020	66950	50.18	0.244992	0.20991	1.16713
777295	429227	281201	66978	50.21	0.245595	0.209455	1.17254
777178	429171	281166	66952	50.26	0.245636	0.208923	1.17572
777048	429227	281248	66950	50.29	0.246245	0.208275	1.18231	12	0.596
777009	429213	281300	66990	50.34	0.246281	0.209106	1.17778
777113	429254	281187	66944	50.37	0.246203	0.208532	1.18065
776675	429031	281204	66984	50.41	0.246293	0.209614	1.17498
776706	429092	281081	66970	50.45	0.246502	0.210074	1.17341
776486	429099	281078	66951	50.49	0.247115	0.209524	1.17941
776169	428991	281181	66994	50.53	0.247436	0.21008	1.17782
776297	429133	281113	66944	50.57	0.247776	0.209062	1.18518
775910	429060	281081	66971	50.61	0.248448	0.210104	1.1825
775242	428906	280949	66965	50.65	0.249475	0.210871	1.18307
775096	429049	281023	66939	50.69	0.250543	0.209557	1.19558
774698	429040	281078	67004	50.73	0.251551	0.211119	1.19151
774303	428988	281036	66956	50.77	0.252346	0.209976	1.20179
774357	429261	280903	66970	50.81	0.253505	0.211351	1.19945
774127	429349	280902	66978	50.85	0.254533	0.211599	1.2029
773652	429269	280780	66942	50.89	0.255407	0.211391	1.20822
773355	429265	280788	66982	50.93	0.256174	0.212538	1.20531
772638	429053	280735	66959	50.97	0.257061	0.212226	1.21126
772105	429092	280563	66970	51.01	0.258659	0.213792	1.20986
770630	428969	280529	66980	51.05	0.261985	0.214337	1.2223
770746	429023	280454	66935	51.09	0.261934	0.213522	1.22673
770173	429003	280467	66998	51.13	0.263361	0.215325	1.22309
770067	429252	280344	66967	51.16	0.26483	0.215276	1.23019
769255	429157	280222	66962	51.21	0.266535	0.216003	1.23395
768776	429280	280157	66993	51.24	0.268396	0.217403	1.23456
768052	429269	279978	66941	51.29	0.270272	0.217126	1.24477
767405	429313	279940	66995	51.33	0.272206	0.219025	1.2428
766519	429229	279882	66969	51.36	0.274169	0.218661	1.25386
766012	429214	279704	66955	51.4	0.275451	0.219521	1.25478
765555	429355	279677	66997	51.44	0.277344	0.22098	1.25507
764159	428964	279438	66953	51.48	0.279215	0.221379	1.26125
763852	429260	279293	66983	51.52	0.281448	0.223328	1.26025
763235	429279	279245	66976	51.56	0.283192	0.223464	1.26728
762164	429090	279080	66957	51.6	0.285165	0.224083	1.27258
762064	429413	279029	67006	51.64	0.286973	0.225926	1.27021
760757	429103	278818	66961	51.68	0.289007	0.226097	1.27825
760373	429365	278729	66984	51.72	0.291289	0.227433	1.28077
759468	429294	278585	66982	51.76	0.293388	0.228414	1.28446
758418	429080	278408	66953	51.8	0.295198	0.228822	1.29008
757979	429171	278343	66994	51.84	0.296817	0.230527	1.28756
757680	429390	278173	66969	51.88	0.298668	0.231006	1.2929
756802	429257	278073	66975	51.92	0.300406	0.231911	1.29535
755742	429011	278005	66986	51.96	0.302101	0.232735	1.29805
755410	429060	277843	66935	52	0.303234	0.232375	1.30493
755291	429271	277721	67000	52.04	0.304562	0.235216	1.29482
754596	429171	277509	66943	52.08	0.305969	0.23504	1.30177
754105	429216	277419	66977	52.12	0.307516	0.236717	1.29908
753550	429162	277243	66903	52.16	0.308765	0.235768	1.30961
753441	429357	277214	66985	52.2	0.30999	0.238448	1.30003
752784	429291	277109	67016	52.24	0.311461	0.240144	1.29697
752391	429287	277019	66981	52.27	0.31251	0.239746	1.3035
752193	429369	276951	66970	52.32	0.313439	0.23991	1.30649
751799	429339	276826	67006	52.35	0.314368	0.241903	1.29956
751181	429225	276706	66954	52.4	0.315508	0.241212	1.30801
750779	429165	276656	67002	52.43	0.316317	0.243021	1.3016
750713	429162	276580	66979	52.48	0.316482	0.242883	1.30303
750836	429351	276442	66937	52.51	0.317048	0.242624	1.30675
750953	429551	276490	67018	52.56	0.317682	0.244712	1.29819
750353	429305	276353	66961	52.59	0.318146	0.243996	1.3039
749811	429088	276336	66981	52.63	0.31859	0.244722	1.30184
750384	429434	276234	66987	52.67	0.318676	0.245646	1.2973
749950	429258	276170	66963	52.71	0.319021	0.245391	1.30005
749650	429179	276170	67014	52.75	0.319463	0.246926	1.29376
749848	429270	276126	66959	52.79	0.319356	0.245592	1.30035
750029	429433	276116	66987	52.83	0.319639	0.246508	1.29667
749805	429232	276067	66988	52.87	0.319293	0.246895	1.29323
749719	429190	276042	66948	52.91	0.319327	0.245874	1.29874
749542	429106	276144	67029	52.95	0.31941	0.247567	1.2902
749707	429154	276038	66963	52.99	0.319188	0.246355	1.29564
750131	429352	275983	66978	53.03	0.318975	0.247208	1.29031
750091	429295	275998	66986	53.07	0.318812	0.247339	1.28897
750200	429204	275904	66940	53.11	0.318081	0.246641	1.28965
750264	429250	275907	67002	53.15	0.318126	0.248485	1.28026
750494	429374	275953	66952	53.19	0.31809	0.246644	1.28967
750191	429102	275903	66972	53.23	0.31762	0.247612	1.28273
750330	429074	275928	66951	53.27	0.317107	0.246797	1.28489
751024	429299	275872	66949	53.3	0.316288	0.247146	1.27976
750859	429156	275978	66981	53.35	0.316056	0.247335	1.27785
750928	429162	275966	66969	53.38	0.315897	0.247061	1.27862
750893	429130	275978	66965	53.43	0.315839	0.246853	1.27946
751548	429310	276029	66997	53.46	0.314913	0.247444	1.27267
751779	429289	275984	66945	53.5	0.314185	0.246207	1.2761
751952	429294	276134	66998	53.54	0.313738	0.246707	1.2717
752009	429192	276151	66969	53.58	0.313096	0.24571	1.27425
752599	429440	276136	66951	53.62	0.312674	0.245278	1.27477
752291	429137	276133	66980	53.66	0.312067	0.246173	1.26767
752842	429270	276134	66949	53.7	0.311203	0.245233	1.26901
753031	429235	276251	66992	53.74	0.310522	0.245673	1.26397
753378	429281	276294	66991	53.78	0.309799	0.245329	1.26279
753473	429201	276307	66953	53.82	0.30916	0.244091	1.26658
753540	429085	276380	66999	53.86	0.308425	0.244942	1.25917
753958	429227	276366	66959	53.9	0.307967	0.243841	1.26298
754267	429244	276455	66973	53.94	0.30721	0.243613	1.26106
754476	429218	276501	66981	53.98	0.306519	0.243519	1.25871
754859	429310	276517	66949	54.02	0.305919	0.242439	1.26184
755198	429360	276598	66992	54.06	0.305239	0.243143	1.25539
755256	429369	276516	66966	54.1	0.305124	0.242958	1.25587
750380	429415	276609	66986	54.14	0.318596	0.242882	1.31173
756034	429314	276618	66986	54.18	0.302756	0.242816	1.24685
755947	429316	276701	66959	54.22	0.303001	0.241399	1.25518
756461	429346	276707	67003	54.26	0.301753	0.242679	1.24342
753312	429192	276601	66964	54.3	0.309554	0.242278	1.27768
756429	429175	276860	66982	54.34	0.301024	0.240933	1.24941
757278	429244	276807	66981	54.38	0.299058	0.241289	1.23942
757464	429252	276888	66950	54.41	0.298594	0.239766	1.24535
757603	429147	277046	67008	54.46	0.297718	0.240362	1.23862
757930	429154	277052	66972	54.49	0.296868	0.239235	1.2409	13	0.599
758116	429123	277155	66973	54.54	0.296218	0.238516	1.24192
758260	429060	277267	67000	54.58	0.295529	0.238514	1.23904
758470	429039	277245	66947	54.61	0.294862	0.237079	1.24373
758835	429081	277311	67000	54.65	0.294078	0.238194	1.23462
759268	429080	277296	66965	54.69	0.292906	0.23725	1.23459
759949	429235	277359	66965	54.73	0.291811	0.236792	1.23235
760215	429269	277431	66998	54.77	0.291257	0.237262	1.22758
760372	429137	277479	66948	54.81	0.290205	0.235409	1.23277
760945	429256	277538	66984	54.85	0.289231	0.236064	1.22523
761239	429240	277575	66966	54.89	0.288364	0.235253	1.22576
761348	429110	277609	66959	54.93	0.287452	0.234796	1.22426
761610	429158	277728	66995	54.97	0.286977	0.235015	1.2211
762060	429190	277741	66953	55.01	0.285921	0.233657	1.22368
762082	429031	277857	66987	55.05	0.285103	0.233839	1.21923
762647	429232	277842	66974	55.09	0.284545	0.233556	1.21832
762823	429115	277865	66953	55.13	0.283515	0.232757	1.21807
763224	429128	278047	67005	55.17	0.282502	0.233002	1.21244
763538	429088	278002	66962	55.21	0.28147	0.232035	1.21305
764008	429165	278081	66997	55.25	0.280578	0.232515	1.20671
764665	429377	278180	66997	55.29	0.279829	0.231798	1.20721
764607	429154	278159	66961	55.33	0.278922	0.230866	1.20815
765151	429301	278333	67009	55.37	0.278167	0.23105	1.20392
765411	429257	278311	66964	55.41	0.277262	0.229856	1.20625
765589	429192	278405	66985	55.45	0.276477	0.229807	1.20308
765866	429149	278523	66992	55.48	0.275531	0.229163	1.20234
766374	429262	278494	66948	55.53	0.274713	0.228049	1.20462
766434	429100	278625	67011	55.56	0.273781	0.228997	1.19556
767122	429280	278601	66964	55.61	0.272803	0.227756	1.19778
767403	429282	278690	66979	55.65	0.272063	0.227564	1.19555
767891	429327	278801	67001	55.68	0.270977	0.227423	1.19151
768094	429236	278817	66955	55.73	0.270002	0.225923	1.19511
768949	429512	278909	67004	55.76	0.269041	0.226733	1.1866
768731	429223	278930	66970	55.81	0.268244	0.225558	1.18925
769027	429221	278972	66974	55.84	0.267447	0.225375	1.18667
769082	429121	279077	67004	55.88	0.266824	0.225519	1.18315
769596	429145	279106	66957	55.92	0.265571	0.223896	1.18614
770159	429332	279161	67017	55.96	0.264967	0.225304	1.17604
770207	429216	279233	66982	56	0.264286	0.223731	1.18127
770595	429310	279323	66983	56.04	0.263704	0.223112	1.18194
770766	429295	279329	67036	56.08	0.263178	0.224662	1.17144
770964	429149	279398	66948	56.12	0.261957	0.221517	1.18256
771372	429170	279438	66993	56.16	0.260974	0.222583	1.17248
771818	429250	279514	66980	56.2	0.260173	0.221644	1.17383
772216	429297	279588	66956	56.24	0.259342	0.220388	1.17675
772405	429273	279671	67017	56.28	0.258727	0.221625	1.16741
772581	429164	279659	66889	56.32	0.257741	0.217858	1.18307
772663	429113	279789	67035	56.36	0.257281	0.221316	1.16251
773119	429227	279839	66997	56.4	0.256617	0.219813	1.16744
773255	429122	279958	66987	56.44	0.255757	0.218655	1.16968
773645	429230	280025	67030	56.48	0.25524	0.219466	1.163
773830	429134	280014	66976	56.52	0.254293	0.217921	1.16691
774502	429326	280043	67005	56.56	0.253432	0.218585	1.15942
775148	429527	280178	67010	56.6	0.252684	0.217764	1.16036
775261	429403	280166	66967	56.63	0.251795	0.216556	1.16272
775344	429325	280243	67014	56.68	0.251204	0.217416	1.15541
775400	429216	280217	66972	56.72	0.250537	0.21634	1.15807
775559	429190	280269	66993	56.75	0.249993	0.216598	1.15418
776118	429372	280366	67002	56.8	0.249387	0.216171	1.15366
775754	429034	280428	66965	56.83	0.248735	0.214612	1.159
775665	428887	280537	67017	56.88	0.248269	0.215393	1.15263
775922	428928	280519	66972	56.91	0.247786	0.214169	1.15697
775934	428892	280576	66985	56.95	0.247583	0.21415	1.15612
776495	429042	280605	67005	56.99	0.24682	0.214544	1.15044
776667	428964	280637	66971	57.03	0.245995	0.213291	1.15333
776993	429045	280775	67016	57.07	0.245522	0.213654	1.14916
776907	428823	280774	66995	57.11	0.24469	0.213029	1.14862
777627	429069	280835	66981	57.15	0.243968	0.21217	1.14987
778005	429133	280858	67013	57.19	0.243279	0.212968	1.14233
777935	429031	280525	66968	57.23	0.242976	0.214005	1.13538
777896	428809	281003	67016	57.27	0.24202	0.212018	1.14151
778463	428971	280995	66976	57.31	0.241302	0.210872	1.14431
778605	428948	281022	66992	57.35	0.240819	0.211159	1.14046
778693	428917	281117	67014	57.39	0.24044	0.21114	1.13877
778856	428911	281092	66963	57.43	0.239983	0.209785	1.14395
778939	428910	281232	67006	57.47	0.23976	0.210075	1.14131
779392	429030	281175	66982	57.51	0.239143	0.209761	1.14007
779609	429027	281196	66963	57.55	0.238559	0.209039	1.14122
779588	428872	281341	67019	57.59	0.237875	0.209685	1.13444
779888	428885	281262	66962	57.63	0.23715	0.208536	1.13721
780213	428950	281420	66996	57.67	0.236607	0.208427	1.1352
780581	429004	281404	66993	57.7	0.2359	0.208452	1.13168
780842	429027	281457	66974	57.75	0.235326	0.2075	1.1341
780856	428965	281532	67016	57.79	0.234993	0.208227	1.12854
780813	428826	281454	66962	57.83	0.234443	0.207161	1.1317
781201	428968	281580	66996	57.86	0.234104	0.207282	1.1294
781631	429143	281553	66983	57.9	0.233812	0.207084	1.12907
781641	429010	281507	66963	57.94	0.233152	0.206811	1.12737
781599	428900	281688	67017	57.98	0.232737	0.20714	1.12357
781425	428648	281703	66968	58.02	0.23199	0.205559	1.12858
781899	428836	281715	67002	58.06	0.231647	0.206496	1.1218
782152	428877	281775	67008	58.1	0.23118	0.206247	1.12089
782162	428830	281808	66973	58.14	0.23093	0.204958	1.12672
782686	428995	281891	67021	58.18	0.230347	0.205809	1.11923
783184	429179	281865	66960	58.22	0.229923	0.204159	1.12619
783215	429117	281904	67002	58.26	0.229546	0.205144	1.11895
783412	429117	281966	67003	58.3	0.229031	0.204731	1.11869
783714	429157	282021	66960	58.34	0.228434	0.203044	1.12505
783943	429171	282039	67023	58.38	0.227903	0.204811	1.11275
784423	429295	282037	66975	58.42	0.227241	0.203381	1.11732
784329	429089	282015	66984	58.46	0.226504	0.203809	1.11136
784537	429127	282104	67003	58.5	0.226143	0.203745	1.10993
784694	429089	282163	66962	58.54	0.225552	0.202089	1.1161
784782	429076	282146	67023	58.58	0.225261	0.204046	1.10397
784541	428906	282225	66999	58.62	0.225079	0.20276	1.11007
785020	429113	282266	66987	58.66	0.224817	0.202106	1.11237	14	0.594
784776	428977	282332	67018	58.7	0.224804	0.202568	1.10977
785164	429106	282311	66979	58.74	0.224408	0.201544	1.11344
785270	429163	282403	67023	58.78	0.224404	0.202211	1.10975
785388	429169	282347	66996	58.82	0.224125	0.201799	1.11064
785266	429074	282410	66994	58.86	0.22399	0.201289	1.11278
785584	429171	282482	67023	58.89	0.223624	0.201647	1.10899
785405	429043	282412	66956	58.94	0.22348	0.200131	1.11667
785678	429132	282381	67014	58.97	0.223193	0.202097	1.10438
785515	429002	282415	66991	59.01	0.222998	0.201163	1.10854
785395	428975	282425	66980	59.05	0.223182	0.200761	1.11168
784896	428764	282548	67027	59.09	0.223475	0.201297	1.11018
784920	428839	282429	66981	59.13	0.223771	0.200762	1.11461
784929	428922	282548	67021	59.17	0.224143	0.201116	1.1145
784425	428736	282430	67008	59.21	0.22457	0.201567	1.11412
784450	428837	282493	66979	59.25	0.224987	0.200245	1.12356
784086	428877	282623	67033	59.29	0.226127	0.200942	1.12533
784358	428933	282503	66974	59.33	0.225685	0.200023	1.12829
783642	428674	282470	67024	59.37	0.226317	0.201763	1.1217
783391	428677	282377	67014	59.41	0.226987	0.202126	1.123
783172	428619	282393	66984	59.45	0.227282	0.201109	1.13014
783267	428876	282400	67029	59.49	0.228261	0.202413	1.1277
782649	428733	282316	66991	59.53	0.229193	0.20187	1.13535
782430	428915	282269	67017	59.57	0.230634	0.202987	1.1362
781586	428739	282197	67024	59.61	0.232003	0.203712	1.13888
781156	428788	282152	66997	59.65	0.233363	0.203221	1.14832
780948	429041	282133	67033	59.69	0.235115	0.20444	1.15004
779542	428650	281997	66998	59.73	0.236936	0.204359	1.15941
778915	428716	281935	67009	59.77	0.238898	0.205133	1.1646
778510	428834	281850	67033	59.81	0.240525	0.206463	1.16498
777911	428861	281681	66984	59.84	0.242229	0.206198	1.17474
777177	428879	281598	67032	59.89	0.244246	0.208236	1.17293
776421	428886	281452	66992	59.93	0.246271	0.208078	1.18355
775650	428918	281251	67001	59.96	0.248456	0.209788	1.18432
774645	428922	281153	67023	60.01	0.251128	0.211153	1.18932
773601	428713	281016	66989	60.04	0.25289	0.211112	1.19789
772837	428830	280822	67036	60.09	0.25547	0.213918	1.19425
771966	428901	280554	66988	60.12	0.258116	0.214399	1.20391
771130	429021	280431	66992	60.16	0.260906	0.215403	1.21125
769670	428733	280407	67015	60.21	0.263409	0.216267	1.21798
768954	428980	280210	66987	60.24	0.266492	0.216841	1.22897
767605	428830	280032	67006	60.28	0.269369	0.218694	1.23172
766459	428771	279886	66989	60.32	0.272145	0.219234	1.24135
765594	428851	279662	66993	60.36	0.274837	0.220968	1.24379
764574	428831	279500	67034	60.4	0.277469	0.223369	1.2422
763604	428816	279275	66986	60.44	0.279995	0.223548	1.2525
762814	428920	279051	67033	60.48	0.282609	0.226579	1.24729
761655	428771	278799	66921	60.52	0.28501	0.22503	1.26654
760654	428726	278615	67019	60.56	0.287486	0.22931	1.2537
759903	428881	278472	67040	60.6	0.290247	0.230976	1.25661
758648	428719	278254	66978	60.64	0.292856	0.23069	1.26948
757685	428729	278016	67026	60.68	0.295502	0.233859	1.26359
756737	428800	277900	67021	60.72	0.298403	0.234549	1.27224
755833	428813	277674	66994	60.76	0.30091	0.235377	1.27842
754775	428793	277480	67037	60.8	0.303681	0.238079	1.27555
753651	428658	277238	66986	60.84	0.306086	0.238304	1.28444
752933	428753	277116	67020	60.88	0.30849	0.240214	1.28423
752004	428658	276963	67024	60.91	0.310563	0.241447	1.28625
751307	428757	276731	66992	60.96	0.312932	0.242174	1.29218
750324	428661	276566	67023	60.99	0.315153	0.244308	1.28998
750112	428923	276320	66984	61.03	0.316981	0.244929	1.29418
749013	428755	276234	67010	61.08	0.31918	0.246338	1.2957
748284	428996	275947	67011	61.11	0.322322	0.248464	1.29726
748170	428967	275864	66989	61.15	0.322495	0.248408	1.29825
747219	428851	275795	67030	61.19	0.324545	0.250146	1.29742
746491	428750	275483	66971	61.23	0.326057	0.250652	1.30083
746175	428840	275486	67015	61.27	0.327353	0.251954	1.29926
745337	428703	275286	67011	61.31	0.328998	0.253298	1.29886
745097	428826	275178	66980	61.35	0.330244	0.253156	1.30451
744570	428721	275149	67024	61.39	0.331191	0.254692	1.30036
744169	428656	274927	66989	61.43	0.331983	0.255266	1.30054
743972	428781	274871	67007	61.47	0.333121	0.256218	1.30015
743868	428951	274752	67030	61.51	0.334218	0.257783	1.29651
743321	428834	274621	66974	61.55	0.335165	0.257059	1.30384
743371	429061	274580	67016	61.59	0.33611	0.258624	1.29961
743124	429011	274422	66990	61.63	0.336552	0.259002	1.29942
742679	428856	274358	67003	61.67	0.337038	0.259863	1.29698
742689	428977	274323	67033	61.71	0.337588	0.261023	1.29333
742395	428983	274171	66985	61.75	0.338427	0.260696	1.29817
740100	428916	274167	67035	61.79	0.344442	0.262229	1.31351
742085	428995	274084	66987	61.83	0.339338	0.261396	1.29818
741903	428885	274112	67023	61.87	0.339316	0.262273	1.29375
741871	428929	274096	67054	61.91	0.339614	0.263323	1.28973
741896	429038	273990	66986	61.95	0.340065	0.262057	1.29767
741900	429093	274002	67051	61.99	0.340316	0.263924	1.28945
741751	428999	273938	67000	62.03	0.340279	0.262861	1.29452
741408	428746	273863	66999	62.07	0.340018	0.263383	1.29096
741172	428570	273920	67041	62.11	0.339829	0.264226	1.28613
741120	428503	273847	66973	62.14	0.339653	0.262718	1.29284
741310	428642	273860	67035	62.19	0.339792	0.264488	1.28472
741521	428787	273817	67010	62.22	0.339902	0.264052	1.28725
741766	428809	273688	66983	62.27	0.339331	0.26419	1.28442
741544	428641	273726	67048	62.3	0.339141	0.265865	1.27562
742061	428729	273788	66971	62.34	0.338135	0.263092	1.28523
742190	428822	273843	67031	62.38	0.338224	0.264492	1.27876
741981	428648	273773	67006	62.42	0.337969	0.264256	1.27895
742322	428777	273709	66991	62.46	0.337645	0.264276	1.27762
742336	428659	273903	67049	62.5	0.337043	0.264592	1.27382
742626	428643	273843	66990	62.54	0.336168	0.263259	1.27695
742915	428750	273856	67035	62.58	0.335882	0.264517	1.2698
742770	428620	273857	67023	62.62	0.335661	0.264149	1.27073
743138	428809	273823	67004	62.66	0.33555	0.263828	1.27185
743539	428767	273971	67041	62.7	0.334246	0.263851	1.2668
743718	428741	273812	67006	62.74	0.333629	0.263969	1.2639
744282	428983	273885	67026	62.78	0.333232	0.264033	1.26209
744405	428831	273995	67021	62.82	0.332169	0.263073	1.26265
744711	428849	273939	66985	62.86	0.331414	0.262402	1.263	15	0.599
745007	428946	274015	67044	62.9	0.331064	0.263618	1.25585
745154	428871	273903	66987	62.94	0.330302	0.262727	1.25721
745176	428741	274035	67020	62.98	0.329622	0.262749	1.25451
745228	428687	273962	67028	63.02	0.329221	0.263526	1.24929
745555	428643	274111	66990	63.06	0.328113	0.261288	1.25576
746104	428803	274198	67038	63.1	0.327371	0.262092	1.24907
746320	428753	274234	67009	63.13	0.32654	0.260955	1.25133
746771	428852	274277	67028	63.18	0.325776	0.26121	1.24718
746817	428728	274321	67028	63.21	0.325059	0.260887	1.24598
747945	429155	274283	66997	63.26	0.324007	0.260234	1.24506
748068	429054	274429	67052	63.29	0.323189	0.260815	1.23915
748526	429038	274393	67024	63.34	0.321861	0.260238	1.2368
749133	429221	274478	67003	63.37	0.321075	0.258982	1.23976
748967	428962	274502	67045	63.42	0.320293	0.260069	1.23157
749220	429002	274521	67001	63.45	0.319793	0.258606	1.2366
749615	428999	274565	67036	63.49	0.3187	0.259335	1.22891
750056	428990	274604	67018	63.53	0.317454	0.258508	1.22802
750239	428940	274736	67015	63.57	0.316716	0.257449	1.23021
750440	428951	274708	67060	63.61	0.31622	0.259007	1.22089
750907	428962	274716	66995	63.65	0.315	0.256994	1.22571
751236	428980	274761	67038	63.69	0.31419	0.257957	1.21799
751795	429015	274863	67023	63.73	0.312835	0.256758	1.2184
751941	428850	274926	67019	63.77	0.31165	0.256176	1.21655
752162	428887	274968	67045	63.81	0.311225	0.25665	1.21265
752297	428813	274988	67008	63.85	0.310505	0.255391	1.21581
752240	428893	275039	67052	63.89	0.311042	0.25634	1.2134
752593	428696	275178	67024	63.93	0.309142	0.25448	1.2148
753166	428725	275205	67022	63.97	0.307723	0.254222	1.21045
753717	428907	275244	67058	64.01	0.307095	0.255018	1.20421
754234	428907	275358	67011	64.05	0.305692	0.252771	1.20937
754166	428926	275071	67035	64.09	0.305967	0.255594	1.19708
754650	428842	275435	67046	64.13	0.304254	0.253259	1.20135
755601	429063	275391	66998	64.17	0.302731	0.252138	1.20066
755939	428998	275507	67058	64.21	0.301506	0.253093	1.19128
756432	429048	275537	67014	64.25	0.300411	0.251551	1.19423
756576	428921	275624	67041	64.29	0.299415	0.251727	1.18945
756507	428804	275676	67044	64.32	0.299044	0.251437	1.18934
756889	428860	275654	67013	64.36	0.298278	0.250665	1.18995
757301	428901	275843	67056	64.41	0.29736	0.250577	1.1867
758315	429085	275890	67052	64.45	0.2955	0.250113	1.18147
758245	428826	275918	67003	64.51	0.294453	0.248435	1.18523
758719	428906	276017	67072	64.54	0.293556	0.249786	1.17523
759110	428869	276043	67014	64.58	0.292326	0.247853	1.17943
759769	429028	276126	67018	64.62	0.291309	0.247367	1.17764
759625	429112	276019	67055	64.66	0.292097	0.249261	1.17185
760288	428956	276088	66975	64.7	0.289568	0.246351	1.17543
760561	428886	276221	67073	64.74	0.288499	0.248327	1.16177
761103	428988	276307	67044	64.78	0.287528	0.246828	1.16489
761160	428896	276390	67017	64.82	0.286936	0.245411	1.16921
761980	429184	276473	67064	64.86	0.286107	0.246219	1.162
762038	429081	276479	67015	64.9	0.28546	0.244702	1.16656
762538	429145	276532	67060	64.94	0.284423	0.245669	1.15775
762797	429168	276638	67050	64.98	0.283838	0.244595	1.16044
762782	429065	276717	67023	65.02	0.283387	0.243208	1.1652
763069	429002	276836	67084	65.06	0.282317	0.244175	1.15621
763208	428945	276710	67030	65.1	0.281672	0.24347	1.15691
763464	428843	276747	67044	65.14	0.280499	0.243621	1.15138
764355	429158	276892	67081	65.18	0.279615	0.243677	1.14748
764261	429009	276876	67030	65.22	0.279156	0.242261	1.1523
765023	429214	276990	67075	65.26	0.278095	0.242784	1.14544
764737	428876	276977	67048	65.3	0.277248	0.242067	1.14534
764918	428820	277004	67049	65.34	0.276497	0.2419	1.14302
765739	429096	277132	67047	65.37	0.275618	0.240909	1.14407
765603	428869	277105	67020	65.42	0.274899	0.240294	1.14401
765866	428954	277231	67073	65.45	0.274602	0.240971	1.13956
766202	429023	277225	67040	65.5	0.274033	0.240022	1.1417
766115	428878	277245	67035	65.53	0.273574	0.239727	1.14119
766669	428995	277335	67092	65.58	0.272653	0.240786	1.13235
766957	429030	277372	67044	65.61	0.272051	0.239074	1.13794
767257	429006	277438	67051	65.65	0.271137	0.238805	1.13539
767652	429137	277438	67050	65.69	0.270708	0.238775	1.13374
767562	428957	277464	67038	65.73	0.27009	0.238225	1.13376
767989	429055	277559	67096	65.77	0.269419	0.239278	1.12597
768049	428983	277471	67025	65.81	0.268916	0.237784	1.13093
768104	429063	277646	67060	65.85	0.269151	0.237565	1.13296
768510	429053	277652	67045	65.89	0.268022	0.237071	1.13056
768464	428999	277608	67026	65.93	0.267887	0.236819	1.13119
768743	429101	277742	67085	65.97	0.267631	0.23762	1.1263
768748	428989	277758	67043	66.01	0.267083	0.236241	1.13055
769173	429212	277887	67108	66.05	0.267016	0.237258	1.12542
769268	429125	277793	67040	66.09	0.266348	0.235897	1.12909
769000	428951	277696	67028	66.13	0.266231	0.23624	1.12695
769242	428983	277840	67074	66.17	0.26574	0.236578	1.12327
769592	429068	277788	67021	66.21	0.265215	0.235362	1.12684
769751	429082	277944	67059	66.25	0.264859	0.235373	1.12527
769808	429116	277933	67064	66.29	0.26487	0.235603	1.12422
769350	428910	277869	67028	66.33	0.265105	0.234985	1.12818
769405	429009	277918	67070	66.37	0.265431	0.235892	1.12522
769389	428966	277928	67027	66.41	0.265268	0.234527	1.13108
769789	429128	277979	67055	66.45	0.264977	0.234999	1.12757
769390	429019	278011	67085	66.48	0.265518	0.235668	1.12666
769196	428990	277892	67023	66.53	0.265896	0.234668	1.13308
769066	429022	277926	67074	66.56	0.266394	0.235954	1.12901
769085	429074	277906	67055	66.61	0.266592	0.235528	1.13189
768771	428955	277878	67044	66.64	0.26686	0.235401	1.13364
768604	429092	277858	67074	66.68	0.267958	0.236447	1.13327
768188	429078	277756	67027	66.73	0.268999	0.235775	1.14091
767794	429074	277775	67079	66.76	0.270029	0.2372	1.1384
767188	429016	277759	67053	66.8	0.271368	0.236534	1.14727
767099	429129	277546	67035	66.84	0.272145	0.23754	1.14568
766962	429357	277632	67065	66.88	0.273597	0.237817	1.15045
766244	429158	277581	67016	66.92	0.274565	0.236714	1.1599
765590	429191	277508	67060	66.96	0.276469	0.238567	1.15887
764981	429243	277413	67056	67	0.278345	0.239137	1.16396
764070	429073	277162	67036	67.04	0.279973	0.24036	1.16481	16	0.597
763227	429007	277127	67090	67.08	0.281917	0.242238	1.1638
762930	429124	276953	67025	67.12	0.283271	0.24155	1.17272
762381	429361	276822	67056	67.16	0.285874	0.243436	1.17433
760880	429001	276718	67052	67.2	0.28819	0.244073	1.18075
760037	429035	276578	67011	67.24	0.29062	0.24386	1.19175
759115	429038	276479	67085	67.28	0.293118	0.246806	1.18765
758068	429014	276262	67017	67.32	0.295828	0.246345	1.20087
756951	428997	276074	67040	67.36	0.298764	0.248408	1.20271
756024	429006	275857	67068	67.4	0.301314	0.250835	1.20124
755509	429339	275605	67014	67.44	0.304296	0.251054	1.21208
754386	429228	275507	67075	67.48	0.306811	0.253604	1.2098
753102	429091	275280	67027	67.52	0.309643	0.253823	1.21992
751623	429088	275027	67026	67.55	0.313651	0.255646	1.2269
750637	429081	274840	67065	67.6	0.316303	0.258189	1.22508
749417	429030	274531	67022	67.63	0.319388	0.259164	1.23238
748097	429133	274497	67069	67.68	0.323487	0.260827	1.24024
747266	429101	274227	67027	67.71	0.325608	0.261548	1.24493
745628	428909	274024	67020	67.76	0.329183	0.26283	1.25246
744156	428728	273722	67047	67.79	0.332362	0.265864	1.25012
743159	428801	273446	67006	67.83	0.335454	0.266665	1.25796
742472	428941	273374	67049	67.87	0.338014	0.268489	1.25895
741223	428812	273146	67028	67.91	0.340844	0.269539	1.26454
740125	428893	272871	67018	67.95	0.344263	0.271269	1.26909
739470	429174	272534	67061	67.99	0.347415	0.275052	1.26309
738127	428879	272299	67021	68.03	0.349727	0.275588	1.26902
737520	428962	272223	67046	68.07	0.351807	0.276903	1.27051
736695	429042	272044	67038	68.11	0.354478	0.277988	1.27516
735673	428958	271845	67004	68.15	0.356918	0.27844	1.28185
734493	428936	271459	67063	68.19	0.360098	0.283079	1.27208
733967	428968	271413	67018	68.23	0.361716	0.282067	1.28238
732813	428795	271311	67045	68.27	0.36411	0.283637	1.28372
732403	428966	271135	67043	68.31	0.366071	0.284884	1.28498
731482	428840	270926	67013	68.35	0.368045	0.285537	1.28896
730651	428879	270742	67059	68.39	0.370557	0.288289	1.28537
730293	428836	270500	67015	68.43	0.371354	0.288769	1.28599
730213	429155	270368	67032	68.47	0.3731	0.290264	1.28538
729381	428978	270283	67051	68.51	0.374589	0.291469	1.28518
728965	428931	270056	66989	68.55	0.375532	0.291298	1.28917
728636	429097	270012	67059	68.59	0.377247	0.293731	1.28433
728711	429321	269874	67014	68.63	0.378104	0.293408	1.28866
728304	429267	269781	67022	68.66	0.37899	0.294344	1.28758
727860	429273	269689	67045	68.71	0.380266	0.295723	1.28589
727274	429085	269549	66996	68.74	0.381018	0.295296	1.29029
726836	429001	269489	67037	68.79	0.38185	0.296978	1.28579
726761	429114	269424	67018	68.82	0.3826	0.296893	1.28868
726594	429185	269368	67043	68.86	0.383409	0.298063	1.28633
726447	429211	269220	67046	68.9	0.383947	0.299261	1.28298
726486	429251	269140	66972	68.94	0.384028	0.297634	1.29027
726344	429289	269098	67049	68.98	0.384609	0.300265	1.2809
726026	429026	269050	66976	69.02	0.384251	0.298429	1.28758
726089	428942	268801	66829	69.06	0.383673	0.295866	1.29678
726374	429213	269074	67095	69.1	0.384162	0.301827	1.27279
726615	429308	268937	67012	69.14	0.383936	0.300359	1.27826
726518	429300	268981	67068	69.18	0.384171	0.301713	1.2733
726118	429083	268914	67059	69.22	0.384264	0.301944	1.27263
726017	429004	268860	67018	69.26	0.384171	0.301116	1.27582
726753	429206	268964	67076	69.3	0.383061	0.30208	1.26808
726291	428917	268873	67022	69.34	0.382984	0.301139	1.27178
726646	429031	268876	67046	69.38	0.382528	0.301838	1.26733
726855	429040	268842	67047	69.42	0.381983	0.302123	1.26433
726929	428927	268825	67009	69.46	0.381235	0.301108	1.26611
727327	429127	268894	67078	69.5	0.381069	0.302665	1.25905
727421	429077	268853	67004	69.54	0.380567	0.300748	1.2654
727596	429047	268919	67045	69.58	0.379931	0.301486	1.2602
727675	429064	268927	67054	69.62	0.37979	0.301697	1.25885
728263	429160	268931	67016	69.66	0.378595	0.300524	1.25978
728246	429086	268935	67044	69.7	0.37829	0.301336	1.25538
728523	429075	268945	67003	69.74	0.37746	0.300028	1.25808
729103	429160	269084	67026	69.78	0.376237	0.299678	1.25547
729318	429186	269116	67045	69.81	0.375757	0.30001	1.25248
727528	428871	269083	67009	69.86	0.379283	0.299175	1.26777
729858	429033	269094	67050	69.89	0.373513	0.300325	1.2437
730006	429047	269085	67018	69.94	0.373165	0.29943	1.24625
730567	429091	269157	67018	69.97	0.371803	0.298891	1.24394
731056	429086	269203	67036	70.02	0.37041	0.299088	1.23847
731000	428977	268922	66983	70.05	0.370047	0.299599	1.23514
731781	429274	269257	67053	70.09	0.369278	0.299195	1.23424
731717	429189	269335	67015	70.13	0.369052	0.297468	1.24064
732135	429248	269346	67009	70.17	0.368165	0.297205	1.23876
732609	429138	269384	67053	70.21	0.366316	0.298244	1.22824
733147	429171	269417	67004	70.25	0.364972	0.296524	1.23083
733172	429062	269462	67032	70.29	0.364382	0.297029	1.22676
733793	429173	269545	67014	70.33	0.363179	0.295867	1.22751
734010	429094	269616	67010	70.37	0.362197	0.295216	1.22689
734238	429107	269642	67047	70.41	0.361624	0.296134	1.22115
734931	429267	269572	66986	70.45	0.360456	0.294823	1.22262
734995	429302	269699	67028	70.49	0.360445	0.295137	1.22128
735661	429225	269823	67023	70.53	0.358225	0.29406	1.2182
735605	428969	269829	67009	70.57	0.35716	0.293594	1.21651
735790	428906	269953	67051	70.61	0.356345	0.293931	1.21234
736051	428906	269908	67009	70.65	0.355619	0.293004	1.2137
736724	429082	269971	67029	70.69	0.354589	0.293135	1.20964
737041	429011	270083	67040	70.73	0.35337	0.29263	1.20756
737648	429106	270101	66991	70.77	0.352138	0.291022	1.21001
737980	429270	270269	67054	70.81	0.352	0.291663	1.20687
738467	429279	270200	67015	70.85	0.350693	0.291005	1.20511
738500	429084	270275	67030	70.89	0.349672	0.290897	1.20205
739259	429206	270402	67049	70.92	0.348151	0.290521	1.19837
739779	429297	270424	67008	70.96	0.347146	0.289124	1.20068
740002	429387	270515	67065	71.01	0.346959	0.29016	1.19575
739894	429185	270226	67012	71.04	0.346294	0.290721	1.19116
740219	429091	270495	67033	71.08	0.344948	0.289347	1.19216
740555	429027	270668	67051	71.12	0.343714	0.2886	1.19097
740947	429126	270639	67001	71.16	0.343103	0.287312	1.19418
741210	429132	270792	67059	71.2	0.342406	0.287917	1.18925
741237	429129	270737	67015	71.24	0.342317	0.287003	1.19273	17	0.599
741801	429110	270751	67021	71.28	0.34067	0.28708	1.18667
742003	429098	270840	67066	71.32	0.340056	0.28777	1.18169
742284	429051	270864	66996	71.36	0.339057	0.285487	1.18765
742747	429028	271029	67064	71.4	0.337671	0.286304	1.17942
743032	429024	271009	67025	71.44	0.336867	0.28528	1.18083
742932	428876	270986	67027	71.48	0.336437	0.285511	1.17837
743167	428890	271121	67074	71.52	0.335856	0.28592	1.17465
743541	428912	271060	67003	71.56	0.334932	0.284239	1.17834
744671	429491	271231	67056	71.6	0.334585	0.284562	1.17579
744283	429106	271202	67033	71.64	0.333816	0.284086	1.17505
744431	429093	271195	67010	71.68	0.333347	0.283446	1.17605
744903	429226	271251	67063	71.72	0.332685	0.284624	1.16886
744942	429192	271075	67007	71.76	0.332415	0.284248	1.16946
744688	428924	271409	67041	71.8	0.331835	0.282788	1.17344
744919	429046	271356	67036	71.84	0.331782	0.283032	1.17224
745083	429055	271301	66999	71.88	0.331375	0.282328	1.17372
745692	429244	271413	67058	71.92	0.330604	0.28327	1.1671
745358	429003	271447	67003	71.95	0.330372	0.281363	1.17418
745618	429128	271518	67034	72	0.330254	0.281769	1.17208
745902	429308	271525	67055	72.03	0.330333	0.282348	1.16995
745197	429065	271464	66998	72.07	0.33111	0.281087	1.17796
745283	429094	271465	67071	72.11	0.331012	0.283274	1.16852
745602	429160	271459	67017	72.15	0.330451	0.281695	1.17308
745585	429135	271469	67021	72.19	0.330378	0.281742	1.17263
745481	429258	271470	67052	72.23	0.33125	0.282666	1.17188
744916	429140	271345	66997	72.27	0.332239	0.281941	1.1784
744912	429225	271349	67062	72.31	0.332655	0.283865	1.17188
744663	429245	271366	67033	72.35	0.333435	0.282867	1.17877
743956	429163	271279	67031	72.39	0.334987	0.283453	1.18181
743627	429217	271268	67053	72.43	0.33615	0.284197	1.18281
742740	428956	271141	67006	72.47	0.337347	0.283727	1.18898
742139	428957	271108	67043	72.51	0.339008	0.285085	1.18915
741608	428908	271069	67032	72.55	0.340239	0.285044	1.19364
740855	428765	270887	67016	72.59	0.341635	0.285917	1.19488
740333	428741	270769	67064	72.63	0.342963	0.288238	1.18986
739871	428729	270434	66994	72.67	0.344183	0.288629	1.19248
739106	428811	270107	67044	72.71	0.346691	0.292571	1.18498
738440	428798	269780	67041	72.75	0.348473	0.294923	1.18158
737552	428755	269252	67012	72.79	0.35073	0.297999	1.17695
736940	428779	269057	67058	72.83	0.352543	0.300843	1.17185
736325	428802	268849	66998	72.87	0.354361	0.300597	1.17886
735201	428790	268614	67031	72.91	0.35743	0.303352	1.17827
733950	428822	268373	67032	72.94	0.361067	0.305192	1.18308
733183	428834	268165	66999	72.99	0.363264	0.305762	1.18806
732960	429256	267942	67058	73.03	0.365899	0.309213	1.18332
731804	429117	267635	67000	73.06	0.368466	0.30978	1.18945
731020	429285	267419	67041	73.11	0.37146	0.31264	1.18814
729850	429194	267046	67042	73.14	0.374303	0.315483	1.18644
727573	429055	266790	66986	73.19	0.380034	0.315732	1.20366
728122	429248	266641	67068	73.22	0.379411	0.319324	1.18817
726774	429071	266347	67022	73.26	0.382359	0.320165	1.19426
725801	429056	266049	67013	73.3	0.385028	0.322151	1.19518
724902	429079	265808	67070	73.34	0.387674	0.325691	1.19031
723515	428773	265670	67016	73.38	0.390133	0.325114	1.19999
723110	429047	265577	67067	73.42	0.392586	0.327353	1.19927
722230	429097	265285	67030	73.46	0.395316	0.328458	1.20355
721418	429165	265046	67032	73.5	0.397942	0.330335	1.20466
720579	429120	264895	67064	73.54	0.400108	0.332446	1.20353
720117	429181	264791	67015	73.58	0.401711	0.331764	1.21083
719578	429185	264658	67058	73.62	0.403262	0.33407	1.20712
718827	429182	264427	67025	73.66	0.405385	0.334837	1.21069
717987	429065	264158	67007	73.7	0.407219	0.336348	1.21071
717489	429100	264066	67059	73.74	0.408806	0.338613	1.20729
717266	428998	263920	67016	73.78	0.408955	0.338435	1.20837
717114	429136	263873	67051	73.82	0.410047	0.339846	1.20657
716750	429178	263755	67038	73.86	0.411286	0.340357	1.2084
716182	429026	263473	67019	73.9	0.412183	0.341942	1.20542
715927	429173	263464	67073	73.94	0.413613	0.343634	1.20364
715411	428944	263351	67020	73.98	0.413996	0.342906	1.20732
715480	429087	263318	67061	74.02	0.414481	0.344391	1.20352
715255	429131	263133	67046	74.06	0.415334	0.345357	1.20262
714994	429014	263066	67016	74.09	0.415523	0.344968	1.20453
714995	429174	263081	67074	74.14	0.416283	0.346597	1.20106
715150	429244	263008	67043	74.17	0.416173	0.346224	1.20203
714891	429068	262916	67054	74.21	0.416075	0.34726	1.19817
715045	429119	262989	67072	74.26	0.415878	0.347241	1.19766
715325	429265	262830	67038	74.29	0.415773	0.347438	1.19668
715311	429270	262850	67081	74.34	0.415837	0.348578	1.19295
715125	429126	262812	67033	74.37	0.415682	0.347426	1.19646
715225	429179	262827	67055	74.41	0.415649	0.347973	1.19449
715219	429127	262803	67065	74.45	0.415418	0.348457	1.19216
715252	429059	262781	67014	74.49	0.414999	0.347093	1.19565
715455	429053	262802	67087	74.53	0.41439	0.349126	1.18694
715832	429138	262814	67031	74.57	0.413718	0.347351	1.19107
715974	429158	262850	67052	74.61	0.413407	0.347706	1.18896
716127	429110	262848	67077	74.65	0.412741	0.348473	1.18443
716792	429378	262820	67019	74.69	0.412119	0.346944	1.18786
716746	429224	262906	67074	74.73	0.411517	0.347938	1.18273
716910	429097	262896	67052	74.77	0.410443	0.347353	1.18163
717235	429096	262882	67041	74.81	0.409511	0.34713	1.17971
717665	429164	263024	67082	74.85	0.408609	0.347274	1.17662
717563	428919	262946	67025	74.89	0.407731	0.346158	1.17788
718189	429124	263083	67087	74.93	0.406925	0.346972	1.17279
718364	429061	262997	67060	74.97	0.406126	0.34682	1.171
718945	429193	263029	67064	75.01	0.405101	0.346695	1.16847
719368	429168	263191	67095	75.05	0.403778	0.346385	1.16569
719600	429133	263133	67042	75.09	0.402952	0.345236	1.16718
719924	429205	263132	67066	75.12	0.402374	0.345965	1.16305
719965	428989	263168	67056	75.17	0.401227	0.345389	1.16167
720212	428862	263197	67031	75.2	0.39992	0.344415	1.16115
720735	429012	263310	67088	75.25	0.39915	0.345264	1.15607
720833	428900	263189	67035	75.28	0.398338	0.344597	1.15595
721373	429070	263298	67056	75.33	0.397616	0.344394	1.15454
721813	429135	263341	67068	75.37	0.396679	0.344425	1.15171
722038	429052	263384	67037	75.4	0.395645	0.343164	1.15293
721998	428922	263430	67107	75.45	0.395138	0.344916	1.14561	18	0.599
722020	428722	263373	67031	75.48	0.394122	0.343068	1.14881
722885	428953	263583	67073	75.52	0.392774	0.342724	1.14604
723155	428969	263592	67070	75.56	0.392086	0.342565	1.14456
723608	429025	263586	67026	75.6	0.391072	0.341288	1.14587
724042	429089	263721	67102	75.64	0.39015	0.34254	1.13899
724632	429174	263710	67039	75.68	0.388889	0.340731	1.14134
725192	429280	263823	67055	75.72	0.387814	0.340349	1.13946
725101	429043	263819	67086	75.76	0.386941	0.341311	1.13369
725603	429166	263778	67022	75.8	0.386111	0.3397	1.13662
725803	429110	263904	67090	75.84	0.38528	0.340782	1.13058
726239	429152	263892	67047	75.88	0.384252	0.339581	1.13155
726465	429180	263865	67039	75.92	0.383748	0.339547	1.13018
726406	429033	264015	67069	75.96	0.383214	0.339303	1.12941
726532	428973	263937	67020	76	0.382573	0.338426	1.13045
726895	429089	264000	67085	76.04	0.382104	0.339898	1.12417
726328	428776	263951	67040	76.08	0.382207	0.33892	1.12772
726833	428869	263866	67034	76.12	0.381229	0.339389	1.12328
727197	429076	264002	67092	76.16	0.381192	0.340093	1.12085
727122	428915	263890	67021	76.2	0.380635	0.338815	1.12343
727135	428961	263960	67072	76.24	0.380818	0.339813	1.12067
727215	428969	263921	67050	76.28	0.380631	0.33945	1.12132
727125	429058	263990	67032	76.31	0.381309	0.338382	1.12686
727049	429101	264113	67099	76.36	0.381728	0.339456	1.12453
726568	429092	263952	67019	76.4	0.383039	0.338281	1.13231
726407	428962	264131	67068	76.43	0.382872	0.338388	1.13146
726405	429100	264015	67040	76.47	0.383536	0.338431	1.13328
725400	428884	263929	67005	76.51	0.385339	0.338036	1.13993
724674	428962	263989	67087	76.55	0.387759	0.340043	1.14033
723877	429073	263904	67016	76.59	0.39054	0.338557	1.15354
723517	428983	264026	67044	76.63	0.391129	0.338468	1.15559
723335	428987	264130	67052	76.67	0.391663	0.337914	1.15906
723081	429200	264197	67015	76.71	0.393397	0.336291	1.16981
722443	429284	264354	67068	76.75	0.395604	0.336687	1.17499
721454	429235	264240	67008	76.79	0.398173	0.335752	1.18591
720433	429149	264247	67038	76.83	0.400661	0.336601	1.19031
719746	429331	264192	67060	76.87	0.403481	0.337682	1.19485
718843	429113	264028	67019	76.91	0.40501	0.337701	1.19932
718265	429128	263943	67069	76.95	0.406727	0.339853	1.19677
717327	429069	263740	67029	76.99	0.40912	0.340201	1.20258
716551	429027	263569	67034	77.03	0.411134	0.341659	1.20335
716162	429335	263425	67058	77.07	0.413714	0.343482	1.20447
715170	429186	263291	67002	77.11	0.41584	0.342824	1.21298
714428	429219	263206	67079	77.15	0.418121	0.345789	1.20918
713337	429207	262946	67021	77.19	0.421191	0.346038	1.21718
712466	429184	262848	67023	77.23	0.423581	0.346849	1.22122
711418	429017	262701	67067	77.27	0.425797	0.3493	1.219
710876	429120	262593	67003	77.31	0.427847	0.348204	1.22873
710257	429234	262380	67065	77.34	0.430173	0.351704	1.22311
709467	429186	262303	67047	77.39	0.432221	0.351755	1.22876
708567	429027	262178	67036	77.43	0.43406	0.352385	1.23178
707683	429013	262035	67065	77.46	0.436548	0.354356	1.23195
707275	429118	261880	67018	77.51	0.438229	0.354136	1.23746
706575	429167	261691	67042	77.54	0.440488	0.356313	1.23624
[truncated: 159 more rows]

## Sheet: Supplementary Figure 3a
Supplementary Figure 3a				anti-V5 blot of 10aa linker (short) RNCs, the red box indicates part shown in Supplementary Fig. 3a. Sample shown in Supplementary Figures 3a, 7a and 9d were run on the same blot.

[truncated: 4 more sheets: Supplementary Figure 5a, Supplementary Figure 5b, Supplementary Figure 7a, Supplementary Figure 9d]
